# Supplementary material for: Unexpected differential metabolic responses of Campylobacter jejuni to the abundant presence of glutamate and fucose
Source: Metabolomics. 2018 Oct 23;14(11):144. doi: 10.1007/s11306-018-1438-5 (PMC6208705; doi:10.1007/s11306-018-1438-5)
Supplement: Supplementary file 2 — Supplementary material 2 (XLSX 55 KB) [file 11306_2018_1438_MOESM2_ESM.xlsx]

## Sheet: AllConditions
Identified and annotated metabolites in extracellular metabolomes of Campylobacter jejuni strain 11168O
Differential metabolites appearing in extracellular metabolome for all three conditions
Peak id	Mass	RT (s)	Polarity	Most likely EF	Annotation	Short Annotation	MSI MI Level	Metabolite InChi	Substructure EF	Substructure annotation	Substructure InChi	Evidence	File	Scans	Peak id	Campy_4hrs_medium_control / Campy_9hrs_medium_control (logfc)	Campy_4hrs_medium_control / Campy_24hrs_medium_control (logfc)	Campy_4hrs_medium_fucose / Campy_9hrs_medium_fucose (logfc)	Campy_4hrs_medium_fucose / Campy_24hrs_medium_fucose (logfc)	Campy_4hrs_medium_glutamate / Campy_9hrs_medium_glutamate (logfc)	Campy_4hrs_medium_glutamate / Campy_24hrs_medium_glutamate (logfc)	Campy_24hrs_medium_control / Campy_24hrs_medium_fucose (logfc)	Campy_24hrs_medium_control / Campy_24hrs_medium_glutamate (logfc)	Campy_9hrs_medium_control / Campy_9hrs_medium_fucose (logfc)	Campy_9hrs_medium_control / Campy_9hrs_medium_glutamate (logfc)	Campy_4hrs_medium_control / Campy_4hrs_medium_fucose (logfc)	Campy_4hrs_medium_control / Campy_4hrs_medium_glutamate (logfc)	Med-9/4Hrs	Med-24/4hrs	Fuc-9/4Hrs	Fuc-24/4Hrs	Glu-9/4Hrs	Glu-24/4Hrs	24Hrs-Fuc/Med	24Hrs-Glu/Med	9Hrs-Fuc/Med	9Hrs-Glu/Med	4Hrs-Fuc/Med	4Hrs-Glu/Med
1007	192.065	443.12 (7 min 23 s)	positive	C10H9NO3	5-Hydroxyindoleacetate	5-OH-Indole-acetate	3	InChI=1S/C10H9NO3/c12-7-1-2-9-8(4-7)6(5-11-9)3-10(13)14/h1-2,4-5,11-12H,3H2,(H,13,14)				MS2 fragmentation in pos mode - reasonable hit in MzCloud	M_24H_Campy_60stepped_1E5_Top5	pos #2013	1007	18.85	22.22	18.72	22.46	17.18	23.11	0.24	0.89	-0.14	-1.67	0	0	13	13	13	13	13	13	0.24	0.89	-0.14	-1.67	0	0
1348	112.016	516.38 (8 min 36 s)	positive	C4H5N3O	Cytosine	Cytosine	1	InChI=1S/C4H5N3O/c5-3-1-2-6-4(8)7-3/h1-2H,(H3,5,6,7,8)				Co-elution with standard and MS fragmentation in pos ionization mode	M_24H_Campy_60stepped_1E5_Top5	pos #2293	1348	9.52	11.16	8.83	9.92	8.48	11.08	-0.58	0.55	-0.03	-0.42	0.66	0.62	9.52	11.16	8.83	9.92	8.48	11.08	-0.58	0.55	-0.03	-0.42	0.66	0.62
4634	184.968	1286.19 (21 min 26 s)	negative	?	Unknown 184NEG	unknown 184NEG	4					MS2 fragmentation in neg mode	M_24H_Campy_60stepped_1E5_Top5	neg #5017	4634	7.93	7.87	-0.1	-0.15	-0.64	-0.03	0	0.06	-0.01	-0.61	8.03	7.96	7.93	7.87	-0.1	-0.15	-0.64	-0.03	0	0.06	-0.01	-0.61	8.03	7.96
54	169.097	406.27 (6 min 46 s)	positive	C8H12N2O2	Methylimidazole metabolite [possibly Ethyl (5-methyl-1H-pyrazol-1-yl)acetate]	Methylimidazole mtb 169POS	3	InChI=1S/C8H12N2O2/c1-3-12-8(11)6-10-7(2)4-5-9-10/h4-5H,3,6H2,1-2H3	C4H6N2	Methylimidazole	InChI=1S/C4H6N2/c1-6-3-2-5-4-6/h2-4H,1H3	MS2 fragmentation in pos mode - manual inspection - methylimidazole fragment clearly present, as well as sequential C2H4O and C2H2O losses. Hence the annotated structure which does not allow them to fragment in parallel.	Campy_Medium_24hrs_Top10_60NCEstepped_pos	pos #1833	54	3	5.83	2.66	3.94	3.01	3.81	-1.34	-0.32	0.22	1.71	0.55	1.7	3	5.83	2.66	3.94	3.01	3.81	-1.34	-0.32	0.22	1.71	0.55	1.7
64	136.062	482.9 (8 min 3 s)	positive	C5H5N5	Adenine	Adenine	1	InChI=1S/C5H5N5/c6-4-3-5(9-1-7-3)10-2-8-4/h1-2H,(H3,6,7,8,9,10)				Co-elution with standard and MS fragmentation in pos ionization mode	F_24H_Campy_60stepped_1E5_Top5	pos #2243	64	1.22	5.53	0.42	6.16	1.31	5.67	0.7	0.19	-0.73	0.15	0.07	0.06	1.22	5.53	0.42	6.16	1.31	5.67	0.7	0.19	-0.73	0.15	0.07	0.06
851	188.038	413.53 (6 min 54 s)	positive	C7H9NO3S	1-Acetyl-3-thioxo-L-proline isomer II	N-Acetyl-3-thioxo-proline II	2	InChI=1S/C7H9NO3S/c1-4(9)8-3-2-5(12)6(8)7(10)11/h6H,2-3H2,1H3,(H,10,11)/t6-/m0/s1				MS2 fragmentation in pos ionization mode - manual inspection (both acetyl loss and CHOOH loss visible - leaving thioxo 5-membered ring….	G_24H_Campy_60stepped_1E5_Top5	pos #1272	851	3.9	5.28	3.64	3.85	3.5	6.99	-0.99	2.29	0.18	0.18	0.44	0.57	3.9	5.28	3.64	3.85	3.5	6.99	-0.99	2.29	0.18	0.18	0.44	0.57
1326	289.15	897.69 (14 min 58 s)	positive	C11H20N4O5	Proline - 2-oxo-arginine N-conjugate	Proline-2-oxo-arginine mtb	3		C5H9NO2	Proline	InChI=1S/C5H9NO2/c7-5(8)4-2-1-3-6-4/h4,6H,1-3H2,(H,7,8)	MS2 fragmentation in pos ionization mode - manual inspection - proline fragments visible, as well as guanidino fragment (CH6N3, 60.0559 m/z) and other related 2-oxo-arginine fragments (see 174.0874 m/z, RT 619.37)	M_24H_Campy_60stepped_1E5_Top5	pos #3870	1326	3.13	5.01	3.26	5.4	3.3	6.99	0.4	1.03	0.14	-0.79	0.01	-0.95	3.13	5.01	3.26	5.4	3.3	6.99	0.4	1.03	0.14	-0.79	0.01	-0.95
4674	111.02	464.19 (7 min 44 s)	negative	C4H4N2O2	Uracil	Uracil	1	InChI=1S/C4H4N2O2/c7-3-1-2-5-4(8)6-3/h1-2H,(H2,5,6,7,8)				Co-elution with standard and MS2 fragmentation in pos and neg ionization mode	G_24H_Campy_60stepped_1E5_Top5	pos #2063 neg #2044	4674	3.13	4.88	2.85	4.39	2.51	6.69	-0.22	1.97	-0.01	-0.47	0.27	0.15	3.13	4.88	2.85	4.39	2.51	6.69	-0.22	1.97	-0.01	-0.47	0.27	0.15
1346	176.074	284.18 (4 min 44 s)	positive	C7H13NO2S	Possibly 2-Propyl-4-thiazolidinecarboxylic acid	PropylThiazolidineCOOH	3	InChI=1S/C7H13NO2S/c1-2-3-6-8-5(4-11-6)7(9)10/h5-6,8H,2-4H2,1H3,(H,9,10)				MS2 fragmentation in pos ionization mode - manual inspection and CSI:FingerID analysis - fragments and losses are coherent with structure - cofragmentation of co-eluting isobars hamper analysis - Thiazolidine fragment not observed	M_24H_Campy_60stepped_1E5_Top5	pos #1296	1346	1.09	4.18	1.62	2.51	0.36	2.63	-1.87	-0.57	0.32	0.24	-0.21	0.97	1.09	4.18	1.62	2.51	0.36	2.63	-1.87	-0.57	0.32	0.24	-0.21	0.97
1314	150.006	547.3 (9 min 7 s)	positive	?	Unknown 150POS	unknown 150POS	4					Cofragmentation with co-eluting isobar hampers fragmentation analysis			1314	0.96	4.16	0.82	4.8	0.9	4.57	0.94	0.38	0.17	-0.09	0.31	-0.03	0.96	4.16	0.82	4.8	0.9	4.57	0.94	0.38	0.17	-0.09	0.31	-0.03
859	92.0706	792.87 (13 min 13 s)	positive	C3H9NO2	Aminealcohol - likely Serinol	Serinol	3	InChI=1S/C3H9NO2/c4-3(1-5)2-6/h3,5-6H,1-2,4H2				MS2 framgentation in pos ionization mode - manual inspection - fragments and losses are coherent with Serinol structure (two water losses, and resulting C3H6N fragment - as well as a NH3 loss from a fragment)	M_24H_Campy_60stepped_1E5_Top5	pos #3434	859	3.37	4.04	3.36	3.87	3.94	5.38	-0.12	1.48	0.04	0.71	0.05	0.14	3.37	4.04	3.36	3.87	3.94	5.38	-0.12	1.48	0.04	0.71	0.05	0.14
1192	679.266	528.71 (8 min 49 s)	positive	C27H42N4O16	Unknown 679POS	unknown 679POS	4					MS2 fragmentation in pos ionization mode - CSI:FingerID analysis resulted in top EF of C27H42N4O16 - manual inspection revealed fragments that could be related to an iminosugar substructure	M_24H_Campy_60stepped_1E5_Top5	pos #2374	1192	3.02	3.74	3.14	4.03	3.21	4.61	0.34	1.17	0.17	0.49	0.05	0.3	3.02	3.74	3.14	4.03	3.21	4.61	0.34	1.17	0.17	0.49	0.05	0.3
53	298.097	405.94 (6 min 46 s)	positive	C11H15N5O3S	5'-Deoxy-5'-Methylthioadenosine	Methylthioadenosine	1	InChI=1S/C11H15N5O3S/c1-20-2-5-7(17)8(18)11(19-5)16-4-15-6-9(12)13-3-14-10(6)16/h3-5,7-8,11,17-18H,2H2,1H3,(H2,12,13,14)/t5-,7-,8-,11-/m1/s1				Co-elution with standard and MS2 fragmentation in pos ionization mode	M_24H_Campy_60stepped_1E5_Top5	pos #1863	53	2.79	3.65	2.79	1.89	2.85	2.71	-1.95	-1.38	-0.19	-0.39	-0.19	-0.44	2.79	3.65	2.79	1.89	2.85	2.71	-1.95	-1.38	-0.19	-0.39	-0.19	-0.44
74	189.123	563.53 (9 min 24 s)	positive	C8H16N2O3	N6-Acetyllysine	N6-Acetyllysine	2	InChI=1S/C8H16N2O3/c1-6(11)10-5-3-2-4-7(9)8(12)13/h7H,2-5,9H2,1H3,(H,10,11)(H,12,13)	C6H14N2O2	Lysine	InChI=1S/C6H14N2O2/c7-4-2-1-3-5(8)6(9)10/h5H,1-4,7-8H2,(H,9,10)	MS2 fragmentation in pos ionization mode - spectral match with MzCloud record	G_24H_Campy_60stepped_1E5_Top5	pos #2554	74	2.87	3.64	3.3	6.74	3.34	6.81	0.38	3.33	-2.28	0.64	-2.71	0.16	2.87	3.64	3.3	6.74	3.34	6.81	0.38	3.33	-2.28	0.64	-2.71	0.16
4047	147.03	604.44 (10 min 4 s)	negative	C5H8O5	2-Hydroxy-glutarate	2OH-Glutarate	1	InChI=1S/C5H8O5/c6-3(5(9)10)1-2-4(7)8/h3,6H,1-2H2,(H,7,8)(H,9,10)				Co-elution with standard and MS2 fragmentation in neg ionization mode	G_24H_Campy_60stepped_1E5_Top5	neg #2790	4047	3.32	3.62	3.08	3.59	3.4	4.37	0.89	2.07	0.69	1.39	0.92	1.31	3.32	3.62	3.08	3.59	3.4	4.37	0.89	2.07	0.69	1.39	0.92	1.31
1231	174.087	619.37 (10 min 19 s)	positive	C6H11N3O3	2-oxo-arginine (in breakdown pathway of arginine)	2-oxo-arginine	2	InChI=1S/C6H11N3O3/c7-6(8)9-3-1-2-4(10)5(11)12/h1-3H2,(H,11,12)(H4,7,8,9)				MS2 fragmentation in pos ionization mode - manual inspection and CSI:FingerID analysis - fragment of guanidino group is clearly visible - influence of 2-oxo group on fragmentation spectrum could explain the low abundance of the CHOOH loss resulting fragment - and the partial loss of the guanidino group	M_24H_Campy_60stepped_1E5_Top5	pos #2784	1231	1.15	3.56	0.94	4.21	1.1	3.7	0.84	-0.57	-0.02	-0.76	0.19	-0.71	1.15	3.56	0.94	4.21	1.1	3.7	0.84	-0.57	-0.02	-0.76	0.19	-0.71
4929	266.07	636.33 (10 min 36 s)	negative	C9H17NO6S	S-ribosyl-homocysteine	S-ribosyl-homocysteine	2	InChI=1S/C9H17NO6S/c10-4(8(13)14)1-2-17-3-5-6(11)7(12)9(15)16-5/h4-7,9,11-12,15H,1-3,10H2,(H,13,14)	C4H9NO2S	Homocysteine	InChI=1S/C4H9NO2S/c5-3(1-2-8)4(6)7/h3,8H,1-2,5H2,(H,6,7)	MS2 fragmentation in pos and neg ionization mode - CSI:FingerID analysis and manual inspection: fragments and losses fit with homocysteine related structure	M_24H_Campy_60stepped_1E5_Top5	pos #2854 neg #2849	4929	2.93	3.54	3	2.6	3.37	-0.86	-0.75	-4.25	0.27	0.59	0.2	0.16	2.93	3.54	3	2.6	3.37	-0.86	-0.75	-4.25	0.27	0.59	0.2	0.16
1504	250.074	494.52 (8 min 15 s)	positive	C9H15NO5S	S-methylsuccinyl-homocysteine	MeSuccHomocysteine	3		C4H9NO2S	Homocysteine	InChI=1S/C4H9NO2S/c5-3(1-2-8)4(6)7/h3,8H,1-2,5H2,(H,6,7)	MS2 fragmentation in pos ionization mode - manual analysis revealed homocysteine (-2H) related fragments and loss that could correspond to methylsuccinate	M_24H_Campy_60stepped_1E5_Top5	pos #2220	1504	3.09	3.4	3.22	2.36	20.02	15.81	-1.02	-5.18	0.14	-0.66	0.02	-17.59	3.09	3.4	3.22	2.36	13	13	-1.02	-5.18	0.14	-0.66	0.02	-5
172	198.087	474.85 (7 min 55 s)	positive	C8H11N3O3	N-Acetyl-histidine	N-Acetylhistidine	2	InChI=1S/C8H11N3O3/c1-5(12)11-7(8(13)14)2-6-3-9-4-10-6/h3-4,7H,2H2,1H3,(H,9,10)(H,11,12)(H,13,14)	C6H9N3O2	Histidine	InChI=1S/C6H9N3O2/c7-5(6(10)11)1-4-2-8-3-9-4/h2-3,5H,1,7H2,(H,8,9)(H,10,11)	MS2 fragmentation in pos ionization mode - manual inspection (acetyl-loss visible, and typical pattern for histidine)	G_24H_Campy_60stepped_1E5_Top5	pos #2158	172	1.88	3.35	2.85	6.65	3.96	9.03	3.53	5.67	1.2	2.07	0.22	-0.01	1.88	3.35	2.85	6.65	3.96	9.03	3.53	5.67	1.2	2.07	0.22	-0.01
5213	144.03	488.58 (8 min 9 s)	negative	C5H7NO4	2-Keto-glutaramic acid	2-Ketoglutaramate	2	InChI=1S/C5H7NO4/c6-4(8)2-1-3(7)5(9)10/h1-2H2,(H2,6,8)(H,9,10)				MS2 fragmentation in neg ionization mode - manual analysis shows fragments and losses that fit well with the proposed 2-ketoglutamaric acid structure	M_24H_Campy_60stepped_1E5_Top5	neg #2176	5213	2.25	3.26	2.6	3.14	2.38	3.35	-0.06	-0.35	0.41	-0.31	0.06	-0.44	2.25	3.26	2.6	3.14	2.38	3.35	-0.06	-0.35	0.41	-0.31	0.06	-0.44
992	113.071	452.72 (7 min 33 s)	positive	C5H8N2O	Imidazole-2-methanol, 1-methyl-	1methylimidazole-2methanol	3	InChI=1S/C5H8N2O/c1-7-3-2-6-5(7)4-8/h2-3,8H,4H2,1H3	C4H6N2	Methylimidazole	InChI=1S/C4H6N2/c1-6-3-2-5-4-6/h2-4H,1H3	MS2 fragmentation in pos ionization mode - manual inspection	M_24H_Campy_60stepped_1E5_Top5	pos #2049	992	2.19	3.24	1.79	3.04	2.2	4.99	-0.09	0.03	-0.29	-1.71	0.11	-1.72	2.19	3.24	1.79	3.04	2.2	4.99	-0.09	0.03	-0.29	-1.71	0.11	-1.72
1189	268.085	635.8 (10 min 36 s)	positive	C9H17NO6S	S-ribosyl-homocysteine	S-ribosyl-homocysteine	2	InChI=1S/C9H17NO6S/c10-4(8(13)14)1-2-17-3-5-6(11)7(12)9(15)16-5/h4-7,9,11-12,15H,1-3,10H2,(H,13,14)	C4H9NO2S	Homocysteine	InChI=1S/C4H9NO2S/c5-3(1-2-8)4(6)7/h3,8H,1-2,5H2,(H,6,7)	MS2 fragmentation in pos and neg ionization mode - CSI:FingerID analysis and manual inspection: fragments and losses fit with homocysteine related structure	M_24H_Campy_60stepped_1E5_Top5	pos #2854 neg #2849	1189	2.76	3.24	3.04	2.42	3.49	-1.26	-0.8	-4.47	0.3	0.76	0.02	0.03	2.76	3.24	3.04	2.42	3.49	-1.26	-0.8	-4.47	0.3	0.76	0.02	0.03
1505	198.025	522.4 (8 min 42 s)	positive	C5H11NO3S2	3-[(2-Hydroxyethyl)disulfanyl]alanine - (S-(2-hydroxyethylmercapto)-cysteine OR CYSSME)	CYSSME	2	InChI=1S/C5H11NO3S2/c6-4(5(8)9)3-11-10-2-1-7/h4,7H,1-3,6H2,(H,8,9)	C3H7NO2S	Cysteine	InChI=1S/C3H7NO2S/c4-2(1-7)3(5)6/h2,7H,1,4H2,(H,5,6)/t2-/m0/s1	MS2 fragmentation in pos ionization mode - CSI:FingerID analysis and manual inspection - fragments fit well with structure of CYSSME (it also fits with earlier annotations of cysteine related metabolites)	M_24H_Campy_60stepped_1E5_Top5	pos #2341	1505	3.15	3.2	2	-17.99	2.53	0.61	-21.08	-2.91	-1.03	-0.93	0.12	-0.31	3.15	3.2	2	-5	2.53	0.61	-5	-2.91	-1.03	-0.93	0.12	-0.31
1389	399.144	655.23 (10 min 55 s)	positive	C15H22N6O5S	S-adenosylmethionine	S-adenosylmethionine	1	InChI=1S/C15H22N6O5S/c1-27(3-2-7(16)15(24)25)4-8-10(22)11(23)14(26-8)21-6-20-9-12(17)18-5-19-13(9)21/h5-8,10-11,14,22-23H,2-4,16H2,1H3,(H2-,17,18,19,24,25)/t7?,8-,10-,11-,14-,27?/m1/s1	C5H5N5	Adenine	InChI=1S/C5H5N5/c6-4-3-5(9-1-7-3)10-2-8-4/h1-2H,(H3,6,7,8,9,10)	Co-elution with standard and MS fragmentation in pos ionization mode	M_24H_Campy_60stepped_1E5_Top5	pos #2914	1389	2.56	3.17	2.63	2.39	2.37	2.81	-1.16	-0.48	-0.31	-0.3	-0.39	-0.12	2.56	3.17	2.63	2.39	2.37	2.81	-1.16	-0.48	-0.31	-0.3	-0.39	-0.12
649	146.027	309.68 (5 min 10 s)	positive	C5H7NO2S	3-Thioxo-proline isomer I	3-Thioxo-proline I	2	InChI=1S/C5H7NO2S/c7-5(8)4-3(9)1-2-6-4/h4,6H,1-2H2,(H,7,8)/t4-/m0/s1				MS2 fragmentation in pos ionization mode - CSI:FingerID analysis and manual inspection: fragments and losses fit with thioxoproline structure	M_24H_Campy_60stepped_1E5_Top5	pos #1403	649	1.72	3.09	1.74	2.75	1.51	4.72	0.02	-0.41	0.38	-2.26	0.36	-2.05	1.72	3.09	1.74	2.75	1.51	4.72	0.02	-0.41	0.38	-2.26	0.36	-2.05
4077	115.04	292.42 (4 min 52 s)	negative	C5H8O3	Unknown 115NEG	unknown 115NEG	4								4077	-0.78	3.01	-0.04	5.72	-2.04	2.13	3.02	-0.27	1.07	-0.64	0.32	0.62	-0.78	3.01	-0.04	5.72	-2.04	2.13	3.02	-0.27	1.07	-0.64	0.32	0.62
193	190.071	570.56 (9 min 31 s)	positive	C7H12NO5	N-Acetyl-glutamate	N-Acetylglutamate	1	InChI=1S/C7H11NO5/c1-4(9)8-5(7(12)13)2-3-6(10)11/h5H,2-3H2,1H3,(H,8,9)(H,10,11)(H,12,13)	C5H7NO4	Glutamate	InChI=1S/C5H9NO4/c6-3(5(9)10)1-2-4(7)8/h3H,1-2,6H2,(H,7,8)(H,9,10)	Co-elution with standard and MS2 fragmentation in pos and neg ionization mode	G_24H_Campy_60stepped_1E5_Top5	pos #2590 neg #2572	193	2.77	2.95	3.42	3.94	3.68	5.33	0.12	2.34	-0.21	0.87	-0.87	-0.04	2.77	2.95	3.42	3.94	3.68	5.33	0.12	2.34	-0.21	0.87	-0.87	-0.04
4019	129.056	271.55 (4 min 32 s)	negative	C6H10O3	Unknown 129NEG	unknown 129NEG	4								4019	-0.9	2.83	0.63	6	-1.78	1.69	3.27	-0.43	1.62	-0.18	0.1	0.7	-0.9	2.83	0.63	6	-1.78	1.69	3.27	-0.43	1.62	-0.18	0.1	0.7
738	227.079	560.22 (9 min 20 s)	positive	C10H12NO5	Unknown metabolite 227POS	Unknown 227POS	4								738	1.94	2.68	1.29	4.2	2.77	5.87	2.98	3.01	0.82	0.66	1.47	-0.17	1.94	2.68	1.29	4.2	2.77	5.87	2.98	3.01	0.82	0.66	1.47	-0.17
52	146.027	404.87 (6 min 45 s)	positive	C5H7NO2S	3-Thioxo-proline isomer II	3-Thioxo-proline II	2	InChI=1S/C5H7NO2S/c7-5(8)4-3(9)1-2-6-4/h4,6H,1-2H2,(H,7,8)/t4-/m0/s1				MS2 fragmentation in pos ionization mode - CSI:FingerID analysis and manual inspection: fragments and losses fit with thioxoproline structure	M_24H_Campy_60stepped_1E5_Top5	pos #1835	52	1.45	2.5	1.05	1.59	1.39	3.72	-0.89	-0.67	-0.38	-1.93	0.02	-1.88	1.45	2.5	1.05	1.59	1.39	3.72	-0.89	-0.67	-0.38	-1.93	0.02	-1.88
4098	188.056	569.28 (9 min 29 s)	negative	C7H12NO5	N-Acetyl-glutamate	N-Acetylglutamate	1	InChI=1S/C7H11NO5/c1-4(9)8-5(7(12)13)2-3-6(10)11/h5H,2-3H2,1H3,(H,8,9)(H,10,11)(H,12,13)	C5H7NO4	Glutamate	InChI=1S/C5H9NO4/c6-3(5(9)10)1-2-4(7)8/h3H,1-2,6H2,(H,7,8)(H,9,10)	Co-elution with standard and MS2 fragmentation in pos and neg ionization mode	G_24H_Campy_60stepped_1E5_Top5	pos #2590 neg #2572	4098	2.17	2.32	2.75	3.14	3.11	4.66	0.92	2.37	0.68	0.97	0.1	0.02	2.17	2.32	2.75	3.14	3.11	4.66	0.92	2.37	0.68	0.97	0.1	0.02
724	261	581.48 (9 min 41 s)	positive	C8H8N2O4S2	Thiazolidine-4-carboxilic acid related metabolite 261POS	ThiazolidineCOOH mtb 261POS	3					MS2 fragmentation in pos ionization mode - manual inspection	M_24H_Campy_60stepped_1E5_Top5	pos#2604	724	1.01	2.13	0.91	1.17	1.08	1.88	-0.77	-0.54	0.09	-0.22	0.19	-0.29	1.01	2.13	0.91	1.17	1.08	1.88	-0.77	-0.54	0.09	-0.22	0.19	-0.29
Differential metabolites depleted from growth medium for all three conditions
Peak id	Mass	RT (s)	Polarity	Most likely EF	Annotation	Short Annotation	MSI MI Level	Metabolite InChi	Substructure EF	Substructure annotation	Substructure InChi	Evidence	File	Scans														Med-9/4Hrs	Med-24/4hrs	Fuc-9/4Hrs	Fuc-24/4Hrs	Glu-9/4Hrs	Glu-24/4Hrs	24Hrs-Fuc/Med	24Hrs-Glu/Med	9Hrs-Fuc/Med	9Hrs-Glu/Med	4Hrs-Fuc/Med	4Hrs-Glu/Med
21	147.076	624.98 (10 min 25 s)	positive	C5H10N2O3	Glutamine	Glutamine	1	InChI=1S/C5H10N2O3/c6-3(5(9)10)1-2-4(7)8/h3H,1-2,6H2,(H2,7,8)(H,9,10)				Co-elution with standard and MS2 fragmentation in pos and neg ionization mode	M_0H_Campy_60stepped_1E5_Top5	pos #2820 neg #2766	21	-0.55	-9.38	-1.04	-9.42	-0.91	-8.99	-0.07	0.37	-0.52	-0.39	-0.02	-0.02	-0.55	-9.38	-1.04	-9.42	-0.91	-8.99	-0.07	0.37	-0.52	-0.39	-0.02	-0.02
89	130.05	470.83 (7 min 51 s)	positive	C5H7NO3	Pyroglutamic acid	Pyroglutamate	2	InChI=1S/C5H7NO3/c7-4-2-1-3(6-4)5(8)9/h3H,1-2H2,(H,6,7)(H,8,9)				MS fragmentation in pos and neg ionization mode - manual inspection - good hit with MzCloud record	M_0H_Campy_60stepped_1E5_Top5	pos #2126 neg 2165	89	-1.39	-9.22	-1.48	-8.31	-1.68	-6.34	0.56	2.54	-0.45	-0.62	-0.36	-0.33	-1.39	-9.22	-1.48	-8.31	-1.68	-6.34	0.56	2.54	-0.45	-0.62	-0.36	-0.33
593	133.061	631.54 (10 min 32 s)	positive	C4H8N2O3	Asparagine	Asparagine	1	InChI=1S/C4H8N2O3/c5-2(4(8)9)1-3(6)7/h2H,1,5H2,(H2,6,7)(H,8,9)				Co-elution with standard and MS2 fragmentation in pos and neg ionization mode	M_0H_Campy_60stepped_1E5_Top5	pos #2819 neg #2862	593	-0.04	-9.01	0	-9.07	0.04	-9.44	-0.09	-0.42	0.01	0.08	-0.03	0	-0.04	-9.01	0	-9.07	0.04	-9.44	-0.09	-0.42	0.01	0.08	-0.03	0
1	148.06	597.84 (9 min 58 s)	positive	C5H9NO4	Glutamate	Glutamate	1	InChI=1S/C5H9NO4/c6-3(5(9)10)1-2-4(7)8/h3H,1-2,6H2,(H,7,8)(H,9,10)				Co-elution with standard and MS2 fragmentation in pos and neg ionization mode	G_24H_Campy_60stepped_1E5_Top5	pos #2746 neg #2647	1	-7.66	-8.06	-7.56	-7.67	-0.03	-0.37	0.42	10.16	0.14	10.11	0.03	2.47	-7.66	-8.06	-7.56	-7.67	-0.03	-0.37	0.42	10.16	0.14	10.11	0.03	2.47
218	123.055	410.61 (6 min 51 s)	positive	C6H6N2O	Nicotinamide (or Niacinamide)	Nicotinamide	1	InChI=1S/C6H6N2O/c7-6(9)5-2-1-3-8-4-5/h1-4H,(H2,7,9)				Co-elution with standard and MS2 fragmentation in pos ionization mode	M_0H_Campy_60stepped_1E5_Top5	pos #1811	218	-8.52	-7.57	-8.67	-8.15	-8.24	-7.5	-0.75	-0.06	-0.33	0.14	-0.18	-0.13	-8.52	-7.57	-8.67	-8.15	-8.24	-7.5	-0.75	-0.06	-0.33	0.14	-0.18	-0.13
17	116.071	575.62 (9 min 36 s)	positive	C5H9NO2	Proline	Proline	1	InChI=1S/C5H9NO2/c7-5(8)4-2-1-3-6-4/h4,6H,1-3H2,(H,7,8)				Co-elution with standard and MS2 fragmentation in pos and neg ionization mode	M_0H_Campy_60stepped_1E5_Top5	pos #2555 neg #2537	17	-6.9	-7.37	-7.54	-7.64	-2.98	-7.46	-0.43	-0.03	-0.79	3.99	-0.16	0.06	-6.9	-7.37	-7.54	-7.64	-2.98	-7.46	-0.43	-0.03	-0.79	3.99	-0.16	0.06
164	150.058	535.81 (8 min 56 s)	positive	C5H11NO2S	Methionine	Methionine	1	InChI=1S/C5H11NO2S/c1-9-3-2-4(6)5(7)8/h4H,2-3,6H2,1H3,(H,7,8)				Co-elution with standard and MS2 fragmentation in pos ionization mode	M_0H_Campy_60stepped_1E5_Top5	pos #2410	164	-1.01	-2.85	-1.77	-21.13	-2.42	-12.05	-19.15	-9.06	-1.63	-1.27	-0.87	0.14	-1.01	-2.85	-1.77	-13	-2.42	-12.05	-13	-9.06	-1.63	-1.27	-0.87	0.14
653	148.043	401.37 (6 min 41 s)	positive	C5H9NO2S	Thiomorpholinecarboxylic acid (likely ring-product of 1,4-thiomorpholine-3-carboxylic acid)	ThiomorpholineCOOH	3	InChI=1S/C5H9NO2S/c7-5(8)4-3-9-2-1-6-4/h4,6H,1-3H2,(H,7,8)				MS2 fragmentation in pos ionization mode - manual inspection and CSI:FingerID analysis with Thiomorpholine-3-COOH as top hit	M_0H_Campy_60stepped_1E5_Top5	pos #1800	653	-1.56	-2.2	-2	-0.4	-0.17	0.87	-0.48	1.67	-2.73	-0.01	-2.28	-1.4	-1.56	-2.2	-2	-0.4	-0.17	0.87	-0.48	1.67	-2.73	-0.01	-2.28	-1.4

## Sheet: FucoseSupplemented
Identified and annotated metabolites in extracellular metabolomes of Campylobacter jejuni strain 11168O
Differential metabolites appearing in extracellular metabolome upon focuse supplementation to growth medium																PiMP LogFold Changes												Fold Changes with maximum and minimum cut-off at 13
Peak id	Mass	RT (s)	Polarity	Most likely EF	Annotation	Short Annotation	MSI MI Level	Metabolite InChi	Substructure EF	Substructure annotation	Substructure InChi	Evidence	File	Scans	Peak id	Campy_4hrs_medium_control / Campy_9hrs_medium_control (logfc)	Campy_4hrs_medium_control / Campy_24hrs_medium_control (logfc)	Campy_4hrs_medium_fucose / Campy_9hrs_medium_fucose (logfc)	Campy_4hrs_medium_fucose / Campy_24hrs_medium_fucose (logfc)	Campy_4hrs_medium_glutamate / Campy_9hrs_medium_glutamate (logfc)	Campy_4hrs_medium_glutamate / Campy_24hrs_medium_glutamate (logfc)	Campy_24hrs_medium_control / Campy_24hrs_medium_fucose (logfc)	Campy_24hrs_medium_control / Campy_24hrs_medium_glutamate (logfc)	Campy_9hrs_medium_control / Campy_9hrs_medium_fucose (logfc)	Campy_9hrs_medium_control / Campy_9hrs_medium_glutamate (logfc)	Campy_4hrs_medium_control / Campy_4hrs_medium_fucose (logfc)	Campy_4hrs_medium_control / Campy_4hrs_medium_glutamate (logfc)	Med-9/4Hrs	Med-24/4hrs	Fuc-9/4Hrs	Fuc-24/4Hrs	Glu-9/4Hrs	Glu-24/4Hrs	24Hrs-Fuc/Med	24Hrs-Glu/Med	9Hrs-Fuc/Med	9Hrs-Glu/Med	4Hrs-Fuc/Med	4Hrs-Glu/Med
292	234.079	290.65 (4 min 51 s)	positive	C9H15NO4S	[2-Ethyl-1,3-thiazolidine]-C3H6O2 conjugate; possibly glycerol [C3H8O3-H2O] - isomer I	ethylthiazolidine conj I	3		C5H7NS	2-Ethyl-1,3-thiazolidine	InChI=1S/C5H11NS/c1-2-5-6-3-4-7-5/h5-6H,2-4H2,1H3	MS2 fragmentation in pos and neg ionization mode	F_24H_Campy_60stepped_1E5_Top5	pos #1263 neg # 1243	292	0	0	22.25	25.89	0	0	25.89	0	22.25	0	0	0	0	0	13	13	0	0	13	0	13	0	0	0
684	219.026	523.82 (8 min 44 s)	positive	C11H9NPS	Unknown metabolite	unknown 219POS	4								684	0	0	4.24	7.79	0	0	24.2	0	20.66	0	16.41	0	0	0	4.24	7.79	0	0	13	0	13	0	13	0
1191	234.079	397.08 (6 min 37 s)	positive	C9H15NO4S	[2-Ethyl-1,3-thiazolidine]-C3H6O2 conjugate; possibly glycerol [C3H8O3-H2O] - isomer II	ethylthiazolidine conj II	3		C5H7NS	2-Ethyl-1,3-thiazolidine	InChI=1S/C5H11NS/c1-2-5-6-3-4-7-5/h5-6H,2-4H2,1H3	MS2 fragmentation in pos and neg ionization mode	F_24H_Campy_60stepped_1E5_Top5	pos #1263 neg # 1243	1191	0	0	11.22	22.55	0	0	22.55	0	11.22	0	0	0	0	0	11.22	13	0	0	13	0	11.22	0	0	0
3947	279.012	526.13 (8 min 46 s)	negative	C8H12O5N2S2	Unknown metabolite 279NEG	Unknown 279NEG	4								3947	0	0	3.6	6.36	0	0	21.48	0	18.72	0	15.12	0	0	0	3.6	6.36	0	0	13	0	13	0	13	0
1450	192.069	376.59 (6 min 17 s)	positive	C7H13NO3S	Hydroxypropyl-thiazolidine-4-carboxilic acid	OH-propylthiazolidine mtb	3		C3H7NS	Thiazolidine	InChI=1S/C3H7NS/c1-2-5-3-4-1/h4H,1-3H2	MS2 fragmentation in pos ionization mode - MaGMa analysis - MS2 of acetylmethionine standard was different	F_24H_Campy_60stepped_1E5_Top5	pos #1932	1450	0	0	18.63	21.22	0	15.02	21.22	15.02	18.63	0	0	0	0	0	13	13	0	13	13	13	13	0	0	0
5061	162.077	617.81 (10 min 18 s)	negative	C6H13NO4	5,5'-Dihydroxyleucine	DiOH-leucine	2	InChI=1S/C6H13NO4/c1-3(5(8)9)2-4(7)6(10)11/h3-5,8-9H,2,7H2,1H3,(H,10,11)/t3-,4+/m1/s1				MS2 fragmentation in pos and neg ionization mode - MaGMa analysis and manual inspection of MS2 fragmentation spectra in both ionization modes	F_24H_Campy_60stepped_1E5_Top5	pos #2844 neg #2815	5061	-0.22	-4.54	4.2	6.71	-4.21	-4.39	12.29	-0.13	5.46	-4.26	1.04	-0.28	-0.22	-4.54	4.2	6.71	-4.21	-4.39	12.29	-0.13	5.46	-4.26	1.04	-0.28
4005	161.046	405.15 (6 min 45 s)	negative	C6H10O5	2-Keto-3-deoxy-L-fuconate	2keto3deoxyFuconate	2	InChI=1S/C6H10O5/c1-3(7)4(8)2-5(9)6(10)11/h3-4,7-8H,2H2,1H3,(H,10,11)/t3-,4-/m0/s1				MS2 fragmentation in neg ionization mode	F_24H_Campy_60stepped_1E5_Top5	neg #1889	4005	0.12	0.21	7.05	8.79	-0.45	-0.54	11.58	-0.38	9.92	-0.2	2.99	0.36	0.12	0.21	7.05	8.79	-0.45	-0.54	11.58	-0.38	9.92	-0.2	2.99	0.36
104	178.053	417.57 (6 min 58 s)	positive	C6H11NO3S	2-(2-hydroxyethyl)-1,3-thiazolidine-4-carboxylic acid II	OH-ethylthiazolidine mtb II	3	InChI=1S/C6H11NO3S/c8-2-1-5-7-4(3-11-5)6(9)10/h4-5,7-8H,1-3H2,(H,9,10)	C5H7NS	2-Ethyl-1,3-thiazolidine	InChI=1S/C5H11NS/c1-2-5-6-3-4-7-5/h5-6H,2-4H2,1H3	MS2 fragmentation in pos ionization mode	F_24H_Campy_60stepped_1E5_Top5	pos #1931	104	-0.35	-0.15	8.74	10.21	0.79	3.33	10.37	3.29	9.1	0.95	0.01	-0.19	-0.35	-0.15	8.74	10.21	0.79	3.33	10.37	3.29	9.1	0.95	0.01	-0.19
752	178.053	341.31 (5 min 41 s)	positive	C6H11NO3S	2-(2-hydroxyethyl)-1,3-thiazolidine-4-carboxylic acid I	OH-ethylthiazolidine mtb I	3	InChI=1S/C6H11NO3S/c8-2-1-5-7-4(3-11-5)6(9)10/h4-5,7-8H,1-3H2,(H,9,10)	C5H7NS	2-Ethyl-1,3-thiazolidine	InChI=1S/C5H11NS/c1-2-5-6-3-4-7-5/h5-6H,2-4H2,1H3	MS2 fragmentation in pos ionization mode	F_24H_Campy_60stepped_1E5_Top5	pos #1931	752	-0.06	0	8.44	10.04	1.08	1.24	10.08	0.94	8.54	0.85	0.04	-0.29	-0.06	0	8.44	10.04	1.08	1.24	10.08	0.94	8.54	0.85	0.04	-0.29
5174	190.054	426.45 (7 min 6 s)	negative	C7H13NO3S	Hydroxypropyl-thiazolidine-4-carboxilic acid	OH-propylthiazolidine mtb	3		C3H7NS	Thiazolidine	InChI=1S/C3H7NS/c1-2-5-3-4-1/h4H,1-3H2	MS2 fragmentation in posionization mode - MaGMa analysis - MS2 of acetylmethionine standard was different	F_24H_Campy_60stepped_1E5_Top5	pos #1932	5174	0	12.78	3.77	6.65	0	13.89	8.75	1.11	18.64	0	14.88	0	0	12.78	3.77	6.65	0	13	8.75	1.11	13	0	13	0
744	231.145	603.44 (10 min 3 s)	positive	C9H18N4O3	N2-propionylarginine [5-(diaminomethylideneamino)-2-(propanoylamino)pentanoic acid]	Propionyl-ARG	2	InChI=1S/C9H18N4O3/c1-2-7(14)13-6(8(15)16)4-3-5-12-9(10)11/h6H,2-5H2,1H3,(H,13,14)(H,15,16)(H4,10,11,12)	C6H14N4O3	Arginine	InChI=1S/C6H14N4O2/c7-4(5(11)12)2-1-3-10-6(8)9/h4H,1-3,7H2,(H,11,12)(H4,8,9,10)	MS2 fragmentation in pos ionization mode and MaGMa analysis	F_24H_Campy_60stepped_1E5_Top5	pos #2749	744	4.85	15.8	18.85	23.88	0	15.39	8.08	-0.41	14	-4.85	0	0	4.85	13	13	13	0	13	8.08	-0.41	13	-4.85	0	0
4886	163.061	480.97 (8 min 1 s)	negative	C6H12O5	Fucose isomer	Fucose isomer	3					MS2 fragmentation in neg ionization mode	Campy_Fucose_24hrs_Top10_60NCEstepped_neg	neg #2130	4886	0.1	0.46	4.79	7.2	0.64	0.66	7.32	-0.47	5.26	-0.14	0.57	-0.68	0.1	0.46	4.79	7.2	0.64	0.66	7.32	-0.47	5.26	-0.14	0.57	-0.68
5131	174.077	435.27 (7 min 15 s)	negative	C7H13NO4	2-Aminopimelic acid [2-Amino-heptanedioic acid]	2-amino-heptdiC	3	InChI=1S/C7H13NO4/c8-5(7(11)12)3-1-2-4-6(9)10/h5H,1-4,8H2,(H,9,10)(H,11,12)				MS2 fragmentation in pos and neg ionization mode - manual inspection of MS2 fragmentation spectra in both ionization modes - double CH2O2 loss visible in pos ionization mode fragmentation - analogue to 2-amino-hexanedioic acid in MzCloud	F_24H_Campy_60stepped_1E5_Top5	pos #1955 neg #1893	5131	1.96	2.46	7.1	7.8	0.87	2.54	7.2	0.7	7	-0.46	1.86	0.62	1.96	2.46	7.1	7.8	0.87	2.54	7.2	0.7	7	-0.46	1.86	0.62
4450	165.056	287.08 (4 min 47 s)	negative	C9H10O3	3-Phenyllactic acid [2-Hydroxy-3-phenylpropanoic acid]	3-Phe-Lactate	2	InChI=1S/C9H10O3/c10-8(9(11)12)6-7-4-2-1-3-5-7/h1-5,8,10H,6H2,(H,11,12)				MS2 fragmentation in neg ionization mode - spectral match to MzCloud record	F_24H_Campy_60stepped_1E5_Top5	neg #1286	4450	1.47	3.2	1.62	9.79	0.96	3.88	6.81	0.86	0.36	-0.34	0.22	0.18	1.47	3.2	1.62	9.79	0.96	3.88	6.81	0.86	0.36	-0.34	0.22	0.18
745	174.113	399.32 (6 min 39 s)	positive	C8H15NO3	N-acetylleucine/N-acetyl-norleucine?	Acetylleucine	3	InChI=1S/C8H15NO3/c1-3-4-5-7(8(11)12)9-6(2)10/h7H,3-5H2,1-2H3,(H,9,10)(H,11,12)	C6H13NO2	Leucine	InChI=1S/C6H13NO2/c1-4(2)3-5(7)6(8)9/h4-5H,3,7H2,1-2H3,(H,8,9)	MS2 fragmentation in pos ionization mode	F_24H_Campy_60stepped_1E5_Top5	pos #1295	745	0.01	0.72	2.76	6.9	0.71	2.09	6.25	1.18	2.82	0.51	0.07	-0.19	0.01	0.72	2.76	6.9	0.71	2.09	6.25	1.18	2.82	0.51	0.07	-0.19
1168	222.112	267.32 (4 min 27 s)	positive	C12H15NO3	2-(1-oxopropan-2-ylamino)-3-phenylpropanoic acid [possibly] [1-oxopropan-2-yl-phenylalanine]	Phenylalanine mtb	3	InChI=1S/C12H15NO3/c1-9(8-14)13-11(12(15)16)7-10-5-3-2-4-6-10/h2-6,8-9,11,13H,7H2,1H3,(H,15,16)	C9H11NO2	Phenylalanine	InChI=1S/C9H11NO2/c10-8(9(11)12)6-7-4-2-1-3-5-7/h1-5,8H,6,10H2,(H,11,12)	MS2 fragmentation in pos ionization mode - manual inspection and a hit by CSI:FingerID	F_24H_Campy_60stepped_1E5_Top5	pos #1261	1168	0.15	1.5	3.1	7.55	0.28	2.02	6.17	-0.5	3.07	-0.88	0.12	-1.01	0.15	1.5	3.1	7.55	0.28	2.02	6.17	-0.5	3.07	-0.88	0.12	-1.01
Differential metabolites depleted from growth medium upon focuse supplementation to growth medium
Peak id	Mass	RT (s)	Polarity	Most likely EF	Annotation	Short Annotation	MSI MI Level	Metabolite InChi	Substructure EF	Substructure annotation	Substructure InChi	Evidence	File	Scans	Peak id	Campy_4hrs_medium_control / Campy_9hrs_medium_control (logfc)	Campy_4hrs_medium_control / Campy_24hrs_medium_control (logfc)	Campy_4hrs_medium_fucose / Campy_9hrs_medium_fucose (logfc)	Campy_4hrs_medium_fucose / Campy_24hrs_medium_fucose (logfc)	Campy_4hrs_medium_glutamate / Campy_9hrs_medium_glutamate (logfc)	Campy_4hrs_medium_glutamate / Campy_24hrs_medium_glutamate (logfc)	Campy_24hrs_medium_control / Campy_24hrs_medium_fucose (logfc)	Campy_24hrs_medium_control / Campy_24hrs_medium_glutamate (logfc)	Campy_9hrs_medium_control / Campy_9hrs_medium_fucose (logfc)	Campy_9hrs_medium_control / Campy_9hrs_medium_glutamate (logfc)	Campy_4hrs_medium_control / Campy_4hrs_medium_fucose (logfc)	Campy_4hrs_medium_control / Campy_4hrs_medium_glutamate (logfc)	Med-9/4Hrs	Med-24/4hrs	Fuc-9/4Hrs	Fuc-24/4Hrs	Glu-9/4Hrs	Glu-24/4Hrs	24Hrs-Fuc/Med	24Hrs-Glu/Med	9Hrs-Fuc/Med	9Hrs-Glu/Med	4Hrs-Fuc/Med	4Hrs-Glu/Med
1005	241.031	636.15 (10 min 36 s)	positive	C6H12N2O4S2	Cystine	Cystine	2	InChI=1S/C6H12N2O4S2/c7-3(5(9)10)1-13-14-2-4(8)6(11)12/h3-4H,1-2,7-8H2,(H,9,10)(H,11,12)/t3-,4-/m0/s1	C3H7NO2S	Cysteine	InChI=1S/C3H7NO2S/c4-2(1-7)3(5)6/h2,7H,1,4H2,(H,5,6)/t2-/m0/s1	MS2 fragmentation in pos ionization mode	M_0H_Campy_60stepped_1E5_Top5	pos #2856	1005	-0.69	-2.22	-1.36	-22.78	-0.15	-3.72	-20.65	-1.12	-0.75	0.93	-0.08	0.39	-0.69	-2.22	-1.36	-13	-0.15	-3.72	-13	-1.12	-0.75	0.93	-0.08	0.39
164	150.058	535.81 (8 min 56 s)	positive	C5H11NO2S	Methionine	Methionine	1	InChI=1S/C5H11NO2S/c1-9-3-2-4(6)5(7)8/h4H,2-3,6H2,1H3,(H,7,8)				Co-elution with standard and MS2 fragmentation in pos ionization mode	M_0H_Campy_60stepped_1E5_Top5	pos #2410	164	-1.01	-2.85	-1.77	-21.13	-2.42	-12.05	-19.15	-9.06	-1.63	-1.27	-0.87	0.14	-1.01	-2.85	-1.77	-13	-2.42	-12.05	-13	-9.06	-1.63	-1.27	-0.87	0.14
1210	166.053	572.31 (9 min 32 s)	positive	C5H11NO3S	Methionine-sulfoxide	Methionine-sulfoxide	2	InChI=1S/C5H11NO3S/c1-10(9)3-2-4(6)5(7)8/h4H,2-3,6H2,1H3,(H,7,8)/t4-,10?/m0/s1				MS2 fragmentation in pos ionization mode - spectral match to MzCloud record	M_0H_Campy_60stepped_1E5_Top5	pos #2554	1210	0.19	0.14	0.21	-5.02	-0.65	-4.11	-6.1	-4.46	-0.92	-1.05	-0.95	-0.21	0.19	0.14	0.21	-5.02	-0.65	-4.11	-6.1	-4.46	-0.92	-1.05	-0.95	-0.21
589	148.043	404.11 (6 min 44 s)	positive	C5H9NO2S	Thiomorpholinecarboxylic acid	ThiomorpholineCOOH	3	InChI=1S/C5H9NO2S/c7-5(8)4-3-9-2-1-6-4/h4,6H,1-3H2,(H,7,8)				MS2 fragmentation in pos ionization mode - manual inspection and CSI:FingerID analysis with Thiomorpholine-3-COOH as top hit	M_0H_Campy_60stepped_1E5_Top5	pos #1800	589	-0.04	-0.75	0.34	-2.55	0.13	0.78	-1.86	0.7	0.33	-0.66	-0.05	-0.83	-0.04	-0.75	0.34	-2.55	0.13	0.78	-1.86	0.7	0.33	-0.66	-0.05	-0.83

## Sheet: GlutamateSupplemented
Identified and annotated metabolites in extracellular metabolomes of Campylobacter jejuni strain 11168O
Differential metabolites appearing in extracellular metabolome upon glutamic acid supplementation to growth medium
Peak id	Mass	RT (s)	Polarity	Most likely EF	Annotation	Short Annotation	MSI MI Level	Metabolite InChi	Substructure EF	Substructure annotation	Substructure InChi	Evidence	File	Scans	Peak id	Campy_4hrs_medium_control / Campy_9hrs_medium_control (logfc)	Campy_4hrs_medium_control / Campy_24hrs_medium_control (logfc)	Campy_4hrs_medium_fucose / Campy_9hrs_medium_fucose (logfc)	Campy_4hrs_medium_fucose / Campy_24hrs_medium_fucose (logfc)	Campy_4hrs_medium_glutamate / Campy_9hrs_medium_glutamate (logfc)	Campy_4hrs_medium_glutamate / Campy_24hrs_medium_glutamate (logfc)	Campy_24hrs_medium_control / Campy_24hrs_medium_fucose (logfc)	Campy_24hrs_medium_control / Campy_24hrs_medium_glutamate (logfc)	Campy_9hrs_medium_control / Campy_9hrs_medium_fucose (logfc)	Campy_9hrs_medium_control / Campy_9hrs_medium_glutamate (logfc)	Campy_4hrs_medium_control / Campy_4hrs_medium_fucose (logfc)	Campy_4hrs_medium_control / Campy_4hrs_medium_glutamate (logfc)	Med-9/4Hrs	Med-24/4hrs	Fuc-9/4Hrs	Fuc-24/4Hrs	Glu-9/4Hrs	Glu-24/4Hrs	24Hrs-Fuc/Med	24Hrs-Glu/Med	9Hrs-Fuc/Med	9Hrs-Glu/Med	4Hrs-Fuc/Med	4Hrs-Glu/Med
4905	177.023	401.96 (6 min 42 s)	negative	C6H10O4S	Mercaptomethylglutaric acid isomer I	Merc-Glutarate I	3	InChI=1S/C6H10O4S/c7-5(8)2-1-4(3-11)6(9)10/h4,11H,1-3H2,(H,7,8)(H,9,10)				MS2 fragmentation in pos ionization mode - manual inspection (CO2 loss, and sulphate containing fragments compatible with mercaptomethylglutarate structure	G_24H_Campy_60stepped_1E5_Top5	pos #1722	4905	14.2	9.74	11.56	14.75	15.8	22.43	9.22	12.69	1.58	1.6	4.21	0	13	9.74	11.56	13	13	13	9.22	12.69	1.58	1.6	4.21	0
4909	177.023	350.45 (5 min 50 s)	negative	C6H10O4S	Mercaptomethylglutaric acid isomer II	Merc-Glutarate II	3					MS2 fragmentation in pos ionization mode - manual inspection (CO2 loss, and sulphate containing fragments compatible with mercaptomethylglutarate structure	G_24H_Campy_60stepped_1E5_Top5	pos #1892	4909	2.4	0.65	2.63	4.64	3.3	8.04	4.24	7.71	0.47	1.21	0.25	0.32	2.4	0.65	2.63	4.64	3.3	8.04	4.24	7.71	0.47	1.21	0.25	0.32
584	188.038	285.32 (4 min 45 s)	positive	C7H9NO3S	1-Acetyl-3-thioxo-proline isomer I	N-Acetyl-3-thioxo-proline I	2	InChI=1S/C7H9NO3S/c1-4(9)8-3-2-5(12)6(8)7(10)11/h6H,2-3H2,1H3,(H,10,11)/t6-/m0/s1				MS2 fragmentation in pos ionization mode - manual inspection (both acetyl loss and CHOOH loss visible - leaving thioxo 5-membered ring….	G_24H_Campy_60stepped_1E5_Top5	pos #1272	584	0.19	1.41	0.35	1.12	0.18	7.7	0.14	6.34	0.61	0.05	0.44	0.06	0.19	1.41	0.35	1.12	0.18	7.7	0.14	6.34	0.61	0.05	0.44	0.06
172	198.087	474.85 (7 min 55 s)	positive	C8H11N3O3	N-Acetyl-histidine	N-Acetylhistidine	2	InChI=1S/C8H11N3O3/c1-5(12)11-7(8(13)14)2-6-3-9-4-10-6/h3-4,7H,2H2,1H3,(H,9,10)(H,11,12)(H,13,14)	C6H9N3O2	Histidine	InChI=1S/C6H9N3O2/c7-5(6(10)11)1-4-2-8-3-9-4/h2-3,5H,1,7H2,(H,8,9)(H,10,11)	MS2 fragmentation in pos ionization mode - manual inspection (acetyl-loss visible, and typical pattern for histidine)	G_24H_Campy_60stepped_1E5_Top5	pos #2158	172	1.88	3.35	2.85	6.65	3.96	9.03	3.53	5.67	1.2	2.07	0.22	-0.01	1.88	3.35	2.85	6.65	3.96	9.03	3.53	5.67	1.2	2.07	0.22	-0.01
287	243.097	394.25 (6 min 34 s)	positive	C10H14N2O5	Thymidine	Thymidine	1	InChI=1S/C10H14N2O5/c1-5-3-12(10(16)11-9(5)15)8-2-6(14)7(4-13)17-8/h3,6-8,13-14H,2,4H2,1H3,(H,11,15,16)	C5H6N2O2	Thymine	InChI=1S/C5H6N2O2/c1-3-2-6-5(9)7-4(3)8/h2H,1H3,(H2,6,7,8,9)	Co-elution with standard and MS2 fragmentation in pos ionization mode	G_24H_Campy_60stepped_1E5_Top5	pos #1882	287	0.02	0.4	-0.77	0.64	0.95	3.29	1.1	4.66	0.08	2.7	0.86	1.77	0.02	0.4	-0.77	0.64	0.95	3.29	1.1	4.66	0.08	2.7	0.86	1.77
4809	174.041	587.92 (9 min 48 s)	negative	C6H9NO5	N-Acetyl-aspartate	N-Acetylasparate	2	InChI=1S/C6H9NO5/c1-3(8)7-4(6(11)12)2-5(9)10/h4H,2H2,1H3,(H,7,8)(H,9,10)(H,11,12)	C4H7NO4	Aspartate	InChI=1S/C4H7NO4/c5-2(4(8)9)1-3(6)7/h2H,1,5H2,(H,6,7)(H,8,9)	MS2 fragmentation in pos and neg ionization mode - manual inspection observing CHOOH and acetyl-loss in spectrum - as well as mass fragments related to aspartate [MzCloud record and MassBank record]	G_24H_Campy_60stepped_1E5_Top5	pos #2642 neg # 2634	4809	1.34	1.63	1.86	3.29	2.2	3.35	2	4.42	0.86	3.55	0.34	2.7	1.34	1.63	1.86	3.29	2.2	3.35	2	4.42	0.86	3.55	0.34	2.7
4640	160.062	452.16 (7 min 32 s)	negative	C6H11NO4	N-Acetyl-threonine	N-Acetylthreonine	2	InChI=1S/C6H11NO4/c1-3(8)5(6(10)11)7-4(2)9/h3,5,8H,1-2H3,(H,7,9)(H,10,11)	C4H9NO3	Threonine	InChI=1S/C4H9NO3/c1-2(6)3(5)4(7)8/h2-3,6H,5H2,1H3,(H,7,8)/t2-,3+/m1/s1	MS2 fragmentation in pos and neg ionization mode - manual inspection observing CHOOH and acetyl-loss in spectrum - as well as mass fragments related to threonine [MzCloud record and MassBank record]	G_24H_Campy_60stepped_1E5_Top5	pos #2062 neg #1996	4640	1.55	2.44	2.21	4.54	2.6	6.53	2.18	4.13	0.75	1.09	0.09	0.04	1.55	2.44	2.21	4.54	2.6	6.53	2.18	4.13	0.75	1.09	0.09	0.04
1084	265.079	400.42 (6 min 40 s)	positive	C9H14NO8	Unknown 265POS - likely a deoxypentose conjugate of C4H6NO5	unknown 265POS	4					MS2 fragmentation in pos ionization mode - manual inspection (C5H8O3 loss)	G_24H_Campy_60stepped_1E5_Top5	pos #1838	1084	-0.28	1.1	-2.2	3.41	0.02	2.48	2.72	3.87	-1.51	2.79	0.41	2.49	-0.28	1.1	-2.2	3.41	0.02	2.48	2.72	3.87	-1.51	2.79	0.41	2.49
1205	190.053	398.46 (6 min 38 s)	positive	C7H11NO3S	Unknown 190POS - possibly related to thioxo-proline	unknown 190POS	4					MS2 fragmentation in pos ionization mode	G_24H_Campy_60stepped_1E5_Top5	pos #1836	1205	2.94	1.64	2.78	1.87	2.11	4.55	1.02	3.78	0.63	0.04	0.79	0.87	2.94	1.64	2.78	1.87	2.11	4.55	1.02	3.78	0.63	0.04	0.79	0.87
261	162.076	449.85 (7 min 30 s)	positive	C6H11NO4	N-Acetyl-threonine	N-Acetylthreonine	2	InChI=1S/C6H11NO4/c1-3(8)5(6(10)11)7-4(2)9/h3,5,8H,1-2H3,(H,7,9)(H,10,11)	C4H9NO3	Threonine	InChI=1S/C4H9NO3/c1-2(6)3(5)4(7)8/h2-3,6H,5H2,1H3,(H,7,8)/t2-,3+/m1/s1	MS2 fragmentation in pos and neg ionization mode - manual inspection observing CHOOH and acetyl-loss in spectrum - as well as mass fragments related to threonine [MzCloud record and MassBank record]	G_24H_Campy_60stepped_1E5_Top5		261	2.19	1.25	2.2	2.06	2.88	4.48	1.34	3.76	0.54	1.23	0.53	0.53	2.19	1.25	2.2	2.06	2.88	4.48	1.34	3.76	0.54	1.23	0.53	0.53
74	189.123	563.53 (9 min 24 s)	positive	C8H16N2O3	N6-Acetyllysine	N6-Acetyllysine	2	InChI=1S/C8H16N2O3/c1-6(11)10-5-3-2-4-7(9)8(12)13/h7H,2-5,9H2,1H3,(H,10,11)(H,12,13)	C6H14N2O2	Lysine	InChI=1S/C6H14N2O2/c7-4-2-1-3-5(8)6(9)10/h5H,1-4,7-8H2,(H,9,10)	MS2 fragmentation in pos ionization mode - spectral match with MzCloud record	G_24H_Campy_60stepped_1E5_Top5	pos #2554	74	2.87	3.64	3.3	6.74	3.34	6.81	0.38	3.33	-2.28	0.64	-2.71	0.16	2.87	3.64	3.3	6.74	3.34	6.81	0.38	3.33	-2.28	0.64	-2.71	0.16
1204	188.092	404.34 (6 min 44 s)	positive	C8H13NO4	Unknown metabolite 188POS	Unknown 188POS	4					MS2 fragmentation in pos ionization mode - cofragmentation with more abundant co-eluting isobars	G_24H_Campy_60stepped_1E5_Top5		1204	1.27	2.37	0.71	2.07	1.15	5.99	0.29	3.22	0.03	-0.53	0.59	-0.4	1.27	2.37	0.71	2.07	1.15	5.99	0.29	3.22	0.03	-0.53	0.59	-0.4
738	227.079	560.22 (9 min 20 s)	positive	C10H12NO5	Unknown metabolite 227POS	Unknown 227POS	4								738	1.94	2.68	1.29	4.2	2.77	5.87	2.98	3.01	0.82	0.66	1.47	-0.17	1.94	2.68	1.29	4.2	2.77	5.87	2.98	3.01	0.82	0.66	1.47	-0.17
4890	133.014	632.77 (10 min 33 s)	negative	C4H6O5	Malate	Malate	1	InChI=1S/C4H6O5/c5-2(4(8)9)1-3(6)7/h2,5H,1H2,(H,6,7)(H,8,9)				Co-elution with standard and MS2 fragmentation in neg ionization mode	G_24H_Campy_60stepped_1E5_Top5		4890	-0.66	-1.64	0.34	-0.38	1.09	1.52	0.63	2.55	0.37	1.15	-0.63	-0.61	-0.66	-1.64	0.34	-0.38	1.09	1.52	0.63	2.55	0.37	1.15	-0.63	-0.61
193	190.071	570.56 (9 min 31 s)	positive	C7H12NO5	N-Acetyl-glutamate	N-Acetylglutamate	1	InChI=1S/C7H11NO5/c1-4(9)8-5(7(12)13)2-3-6(10)11/h5H,2-3H2,1H3,(H,8,9)(H,10,11)(H,12,13)	C5H7NO4	Glutamate	InChI=1S/C5H9NO4/c6-3(5(9)10)1-2-4(7)8/h3H,1-2,6H2,(H,7,8)(H,9,10)	Co-elution with standard and MS2 fragmentation in pos and neg ionization mode	G_24H_Campy_60stepped_1E5_Top5	pos #2590 neg #2572	193	2.77	2.95	3.42	3.94	3.68	5.33	0.12	2.34	-0.21	0.87	-0.87	-0.04	2.77	2.95	3.42	3.94	3.68	5.33	0.12	2.34	-0.21	0.87	-0.87	-0.04
851	188.038	413.53 (6 min 54 s)	positive	C7H9NO3S	1-Acetyl-3-thioxo-proline isomer II	N-Acetyl-3-thioxo-proline II	2	InChI=1S/C7H9NO3S/c1-4(9)8-3-2-5(12)6(8)7(10)11/h6H,2-3H2,1H3,(H,10,11)/t6-/m0/s1				MS2 fragmentation in pos ionization mode - manual inspection (both acetyl loss and CHOOH loss visible - leaving thioxo 5-membered ring….	G_24H_Campy_60stepped_1E5_Top5	pos #1272	851	3.9	5.28	3.64	3.85	3.5	6.99	-0.99	2.29	0.18	0.18	0.44	0.57	3.9	5.28	3.64	3.85	3.5	6.99	-0.99	2.29	0.18	0.18	0.44	0.57
1275	104.071	414.7 (6 min 55 s)	positive	C4H9NO2	N-Acetyl-ethanolamine [N-(2-Hydroxyethyl)acetamide]	N-Acetyl-ethanolamine	2	InChI=1S/C4H9NO2/c1-4(7)5-2-3-6/h6H,2-3H2,1H3,(H,5,7)				MS2 fragmentation in pos ionization mode - manual inspection (loss of acetyl group and loss of water explain two most abundant fragments - C2H8NO fragment is not present in aminobutyrate isomers)	G_24H_Campy_60stepped_1E5_Top5	pos #1884	1275	0.27	0.25	0.42	0.66	0.8	2.32	0.4	2.08	0.15	0.55	-0.01	0.02	0.27	0.25	0.42	0.66	0.8	2.32	0.4	2.08	0.15	0.55	-0.01	0.02
4047	147.03	604.44 (10 min 4 s)	negative	C5H8O5	2-Hydroxy-glutarate	2OH-Glutarate	1	InChI=1S/C5H8O5/c6-3(5(9)10)1-2-4(7)8/h3,6H,1-2H2,(H,7,8)(H,9,10)				Co-elution with standard and MS2 fragmentation in neg ionization mode	G_24H_Campy_60stepped_1E5_Top5	neg #2790	4047	3.32	3.62	3.08	3.59	3.4	4.37	0.89	2.07	0.69	1.39	0.92	1.31	3.32	3.62	3.08	3.59	3.4	4.37	0.89	2.07	0.69	1.39	0.92	1.31
4674	111.02	464.19 (7 min 44 s)	negative	C4H4N2O2	Uracil	Uracil	1	InChI=1S/C4H4N2O2/c7-3-1-2-5-4(8)6-3/h1-2H,(H2,5,6,7,8)				Co-elution with standard and MS2 fragmentation in pos and neg ionization mode	G_24H_Campy_60stepped_1E5_Top5	pos #2063 neg #2044	4674	3.13	4.88	2.85	4.39	2.51	6.69	-0.22	1.97	-0.01	-0.47	0.27	0.15	3.13	4.88	2.85	4.39	2.51	6.69	-0.22	1.97	-0.01	-0.47	0.27	0.15
Differential metabolites depleted from growth medium upon glutamate supplmentation to growth medium
Peak id	Mass	RT (s)	Polarity	Most likely EF	Annotation	Short Annotation	MSI MI Level	Metabolite InChi	Substructure EF	Substructure annotation	Substructure InChi	Evidence	File	Scans	Peak id	Campy_4hrs_medium_control / Campy_9hrs_medium_control (logfc)	Campy_4hrs_medium_control / Campy_24hrs_medium_control (logfc)	Campy_4hrs_medium_fucose / Campy_9hrs_medium_fucose (logfc)	Campy_4hrs_medium_fucose / Campy_24hrs_medium_fucose (logfc)	Campy_4hrs_medium_glutamate / Campy_9hrs_medium_glutamate (logfc)	Campy_4hrs_medium_glutamate / Campy_24hrs_medium_glutamate (logfc)	Campy_24hrs_medium_control / Campy_24hrs_medium_fucose (logfc)	Campy_24hrs_medium_control / Campy_24hrs_medium_glutamate (logfc)	Campy_9hrs_medium_control / Campy_9hrs_medium_fucose (logfc)	Campy_9hrs_medium_control / Campy_9hrs_medium_glutamate (logfc)	Campy_4hrs_medium_control / Campy_4hrs_medium_fucose (logfc)	Campy_4hrs_medium_control / Campy_4hrs_medium_glutamate (logfc)	Med-9/4Hrs	Med-24/4hrs	Fuc-9/4Hrs	Fuc-24/4Hrs	Glu-9/4Hrs	Glu-24/4Hrs	24Hrs-Fuc/Med	24Hrs-Glu/Med	9Hrs-Fuc/Med	9Hrs-Glu/Med	4Hrs-Fuc/Med	4Hrs-Glu/Med
164	150.058	535.81 (8 min 56 s)	positive	C5H11NO2S	Methionine	Methionine	1	InChI=1S/C5H11NO2S/c1-9-3-2-4(6)5(7)8/h4H,2-3,6H2,1H3,(H,7,8)				Co-elution with standard and MS2 fragmentation in pos ionization mode	M_0H_Campy_60stepped_1E5_Top5	pos #2410	164	-1.01	-2.85	-1.77	-21.13	-2.42	-12.05	-19.15	-9.06	-1.63	-1.27	-0.87	0.14	-1.01	-2.85	-1.77	-13	-2.42	-12.05	-13	-9.06	-1.63	-1.27	-0.87	0.14
1210	166.053	572.31 (9 min 32 s)	positive	C5H11NO3S	Methionine-sulfoxide	Methionine-sulfoxide	2	InChI=1S/C5H11NO3S/c1-10(9)3-2-4(6)5(7)8/h4H,2-3,6H2,1H3,(H,7,8)/t4-,10?/m0/s1				MS2 fragmentation in pos ionization mode - spectral match to MzCloud record	M_0H_Campy_60stepped_1E5_Top5	pos #2554	1210	0.19	0.14	0.21	-5.02	-0.65	-4.11	-6.1	-4.46	-0.92	-1.05	-0.95	-0.21	0.19	0.14	0.21	-5.02	-0.65	-4.11	-6.1	-4.46	-0.92	-1.05	-0.95	-0.21
1255	208.046	273.7 (4 min 34 s)	positive	C7H13NO2S2	2-(2-methylsulfanylethyl)-1,3-thiazolidine-4-carboxylic acid	MeS-ethylthiazolidine	3	InChI=1S/C7H13NO2S2/c1-11-3-2-6-8-5(4-12-6)7(9)10/h5-6,8H,2-4H2,1H3,(H,9,10)				MS2 fragmentation in pos ionization mode - CSI:FingerID top match - manual inspection	M_0H_Campy_60stepped_1E5_Top5	pos #1215	1255	-0.35	-1.47	-0.32	-1.36	-1.53	-2.8	0.15	-4.19	0.07	-4.04	0.04	-2.86	-0.35	-1.47	-0.32	-1.36	-1.53	-2.8	0.15	-4.19	0.07	-4.04	0.04	-2.86
721	220.118	429.87 (7 min 10 s)	positive	C9H17NO5	Pantothenate	Pantothenate	1	InChI=1S/C9H17NO5/c1-9(2,5-11)7(14)8(15)10-4-3-6(12)13/h7,11,14H,3-5H2,1-2H3,(H,10,15)(H,12,13)/t7-/m0/s1				Co-elution with standard and MS2 fragmentation in pos and neg ionization mode	M_0H_Campy_60stepped_1E5_Top5	pos #1883 neg #1925	721	-0.63	-1.77	-0.89	-2.86	-0.55	-5.59	-1	-3.81	-0.17	0.09	0.09	0	-0.63	-1.77	-0.89	-2.86	-0.55	-5.59	-1	-3.81	-0.17	0.09	0.09	0
1222	239.139	404.83 (6 min 45 s)	positive	C12H18N2O3	Unknown metabolite 239POS	Unknown 239POS	4					MS2 fragmentation in pos ionization mode	M_0H_Campy_60stepped_1E5_Top5	pos #1826	1222	0.07	-0.55	0.82	-1.97	-0.37	-1.99	-1.27	-1.79	0.9	-0.79	0.15	-0.36	0.07	-0.55	0.82	-1.97	-0.37	-1.99	-1.27	-1.79	0.9	-0.79	0.15	-0.36
79	166.086	494.39 (8 min 14 s)	positive	C9H11NO2	Phenylalanine	Phenylalanine	1	InChI=1S/C9H11NO2/c10-8(9(11)12)6-7-4-2-1-3-5-7/h1-5,8H,6,10H2,(H,11,12)				Co-elution with standard and MS2 fragmentation in pos ionization mode	M_0H_Campy_60stepped_1E5_Top5	pos #2195	79	-0.48	-0.71	-0.58	-1.27	-0.64	-2.34	-0.53	-1.57	-0.07	-0.1	0.02	0.06	-0.48	-0.71	-0.58	-1.27	-0.64	-2.34	-0.53	-1.57	-0.07	-0.1	0.02	0.06

## Sheet: Fucose_Glutamate_Breakdown
Identified and annotated metabolites in extracellular metabolomes of Campylobacter jejuni strain 11168O
Metabolites annotated through suspect analysis for metabolites part of the Fucose breakdown pathway in Campylobacter jejuni
Peak id	Mass	RT (s)	Polarity	Most likely EF	Annotation	Short Annotation	MSI MI Level	Metabolite InChi	Substructure EF	Substructure annotation	Substructure InChi	Evidence	File	Scans	Peak id	Campy_4hrs_medium_control / Campy_9hrs_medium_control (logfc)	Campy_4hrs_medium_control / Campy_24hrs_medium_control (logfc)	Campy_4hrs_medium_fucose / Campy_9hrs_medium_fucose (logfc)	Campy_4hrs_medium_fucose / Campy_24hrs_medium_fucose (logfc)	Campy_4hrs_medium_glutamate / Campy_9hrs_medium_glutamate (logfc)	Campy_4hrs_medium_glutamate / Campy_24hrs_medium_glutamate (logfc)	Campy_24hrs_medium_control / Campy_24hrs_medium_fucose (logfc)	Campy_24hrs_medium_control / Campy_24hrs_medium_glutamate (logfc)	Campy_9hrs_medium_control / Campy_9hrs_medium_fucose (logfc)	Campy_9hrs_medium_control / Campy_9hrs_medium_glutamate (logfc)	Campy_4hrs_medium_control / Campy_4hrs_medium_fucose (logfc)	Campy_4hrs_medium_control / Campy_4hrs_medium_glutamate (logfc)	Med-9/4Hrs	Med-24/4hrs	Fuc-9/4Hrs	Fuc-24/4Hrs	Glu-9/4Hrs	Glu-24/4Hrs	24Hrs-Fuc/Med	24Hrs-Glu/Med	9Hrs-Fuc/Med	9Hrs-Glu/Med	4Hrs-Fuc/Med	4Hrs-Glu/Med
4648	163.025	559.83 (9 min 20 s)	negative	C6H12O5	Fucose	Fucose	1	InChI=1S/C6H12O5/c1-3(8)5(10)6(11)4(9)2-7/h2-6,8-11H,1H3/t3-,4+,5+,6-/m0/s1				Present in Fucose Treated medium - MS2 fragmentation in neg ionization mode - matching MzCloud record	F_0H_Campy_60stepped_1E5_Top5	neg #2441	4648	0.35	0.87	0.65	1.07	0.59	1.07	1.82	0.57	1.92	0.61	1.62	0.37	0.35	0.87	0.65	1.07	0.59	1.07	1.82	0.57	1.92	0.61	1.62	0.37
4087	161.046	457.11 (7 min 37 s)	negative	C6H10O5	Fuconolactone	Fuconolactone	2	InChI=1S/C6H10O5/c1-2(7)5-3(8)4(9)6(10)11-5/h2-5,7-9H,1H3/t2-,3-,4-,5+/m0/s1				MS2 fragmentation in neg ionization mode - MaGMa analysis - fragment pattern fits with lactone formation [analogue to fragmentation of Gluconolactone in MzCloud]	F_24H_Campy_60stepped_1E5_Top5	neg #2057	4087	0.1	0.01	3.06	5.41	-0.05	0.07	9.85	-0.02	7.42	-0.21	4.45	-0.07	0.1	0.01	3.06	5.41	-0.05	0.07	9.85	-0.02	7.42	-0.21	4.45	-0.07
3946	179.056	538.89 (8 min 59 s)	negative	C6H12O6	Fuconate	Fuconate	2	InChI=1S/C6H12O6/c1-2(7)3(8)4(9)5(10)6(11)12/h2-5,7-10H,1H3,(H,11,12)/t2-,3+,4+,5-/m0/s1				MS2 fragmentation in neg ionization mode -fragment pattern fits with carboxilix acid formation [analogue to fragmentation of Gluconate in MzCloud]	F_24H_Campy_60stepped_1E5_Top5	neg #2429	3946	1.05	3.01	2.23	4.49	0.74	3.18	10.32	0.25	10.02	-0.23	8.83	0.08	1.05	3.01	2.23	4.49	0.74	3.18	10.32	0.25	10.02	-0.23	8.83	0.08
4005	161.046	405.15 (6 min 45 s)	negative	C6H10O5	2-Keto-3-deoxy-L-fuconate	2keto3deoxyFuconate	2	InChI=1S/C6H10O5/c1-3(7)4(8)2-5(9)6(10)11/h3-4,7-8H,2H2,1H3,(H,10,11)/t3-,4-/m0/s1				MS2 fragmentation in neg ionization mode -manual analysis - C3H3O3 mass fragment (87.0085) seems characteristic for 2-keto-3-dexoxy-carboxilic acids	F_24H_Campy_60stepped_1E5_Top5	neg #1889	4005	0.12	0.21	7.05	8.79	-0.45	-0.54	11.58	-0.38	9.92	-0.2	2.99	0.36	0.12	0.21	7.05	8.79	-0.45	-0.54	11.58	-0.38	9.92	-0.2	2.99	0.36
Metabolites annotated through suspect analysis for metabolites part of the Glutamate breakdown pathway in Campylobacter jejuni
Peak id	Mass	RT (s)	Polarity	Most likely EF	Annotation	Short Annotation	MSI MI Level	Metabolite InChi	Substructure EF	Substructure annotation	Substructure InChi	Evidence	File	Scans	Peak id	Campy_4hrs_medium_control / Campy_9hrs_medium_control (logfc)	Campy_4hrs_medium_control / Campy_24hrs_medium_control (logfc)	Campy_4hrs_medium_fucose / Campy_9hrs_medium_fucose (logfc)	Campy_4hrs_medium_fucose / Campy_24hrs_medium_fucose (logfc)	Campy_4hrs_medium_glutamate / Campy_9hrs_medium_glutamate (logfc)	Campy_4hrs_medium_glutamate / Campy_24hrs_medium_glutamate (logfc)	Campy_24hrs_medium_control / Campy_24hrs_medium_fucose (logfc)	Campy_24hrs_medium_control / Campy_24hrs_medium_glutamate (logfc)	Campy_9hrs_medium_control / Campy_9hrs_medium_fucose (logfc)	Campy_9hrs_medium_control / Campy_9hrs_medium_glutamate (logfc)	Campy_4hrs_medium_control / Campy_4hrs_medium_fucose (logfc)	Campy_4hrs_medium_control / Campy_4hrs_medium_glutamate (logfc)	Med-9/4Hrs	Med-24/4hrs	Fuc-9/4Hrs	Fuc-24/4Hrs	Glu-9/4Hrs	Glu-24/4Hrs	24Hrs-Fuc/Med	24Hrs-Glu/Med	9Hrs-Fuc/Med	9Hrs-Glu/Med	4Hrs-Fuc/Med	4Hrs-Glu/Med
5344	115.004	622.83 (10 min 23 s)	negative	C4H4O4	Fumarate	Fumarate	1	InChI=1S/C4H4O4/c5-3(6)1-2-4(7)8/h1-2H,(H,5,6)(H,7,8)/b2-1+				Co-elution with standard			5344	-3.68	-4.18	-3.38	-3.64	-1.66	-1.28	0.51	1.68	0.28	0.81	-0.03	-1.21	-3.68	-4.18	-3.38	-3.64	-1.66	-1.28	0.51	1.68	0.28	0.81	-0.03	-1.21
4595	117.019	604.89 (10 min 5 s)	negative	C4H6O4	Succinate	Succinate	1	InChI=1S/C4H6O4/c5-3(6)1-2-4(7)8/h1-2H2,(H,5,6)(H,7,8)				Co-elution with standard and MS2 fragmentation in neg ionization mode	G_24H_Campy_60stepped_1E5_Top5	neg #2743	4595	-5.49	-5.77	-5.11	-2.98	-4.73	-5.23	2.68	0.56	0.26	0.78	-0.11	0.02	-5.49	-5.77	-5.11	-2.98	-4.73	-5.23	2.68	0.56	0.26	0.78	-0.11	0.02
1	148.06	597.84 (9 min 58 s)	positive	C5H9NO4	Glutamate	Glutamate	1	InChI=1S/C5H9NO4/c6-3(5(9)10)1-2-4(7)8/h3H,1-2,6H2,(H,7,8)(H,9,10)				Co-elution with standard and MS2 fragmentation in pos and neg ionization mode	G_24H_Campy_60stepped_1E5_Top5	pos #2746 neg #2647	1	-7.66	-8.06	-7.56	-7.67	-0.03	-0.37	0.42	10.16	0.14	10.11	0.03	2.47	-7.66	-8.06	-7.56	-7.67	-0.03	-0.37	0.42	10.16	0.14	10.11	0.03	2.47

## Sheet: FucosylAminoAcids
Identified and annotated metabolites in extracellular metabolomes of Campylobacter jejuni strain 11168O
Metabolites annotated from Fucosyl-Amino Acids Molecular Network (those not already annotated)																Peak id	Campy_4hrs_medium_control / Campy_9hrs_medium_control (logfc)	Campy_4hrs_medium_control / Campy_24hrs_medium_control (logfc)	Campy_4hrs_medium_fucose / Campy_9hrs_medium_fucose (logfc)	Campy_4hrs_medium_fucose / Campy_24hrs_medium_fucose (logfc)	Campy_4hrs_medium_glutamate / Campy_9hrs_medium_glutamate (logfc)	Campy_4hrs_medium_glutamate / Campy_24hrs_medium_glutamate (logfc)	Campy_24hrs_medium_control / Campy_24hrs_medium_fucose (logfc)	Campy_24hrs_medium_control / Campy_24hrs_medium_glutamate (logfc)	Campy_9hrs_medium_control / Campy_9hrs_medium_fucose (logfc)	Campy_9hrs_medium_control / Campy_9hrs_medium_glutamate (logfc)	Campy_4hrs_medium_control / Campy_4hrs_medium_fucose (logfc)	Campy_4hrs_medium_control / Campy_4hrs_medium_glutamate (logfc)	Med-9/4Hrs	Med-24/4hrs	Fuc-9/4Hrs	Fuc-24/4Hrs	Glu-9/4Hrs	Glu-24/4Hrs	24Hrs-Fuc/Med	24Hrs-Glu/Med	9Hrs-Fuc/Med	9Hrs-Glu/Med	4Hrs-Fuc/Med	4Hrs-Glu/Med
Peak id	Mass	RT (s)	Polarity	Most likely EF	Annotation	Short Annotation	MSI MI Level	Metabolite InChi	Substructure EF	Substructure annotation	Substructure InChi	Evidence	File	Scans	Peak id	Campy_4hrs_medium_control / Campy_9hrs_medium_control (logfc)	Campy_4hrs_medium_control / Campy_24hrs_medium_control (logfc)	Campy_4hrs_medium_fucose / Campy_9hrs_medium_fucose (logfc)	Campy_4hrs_medium_fucose / Campy_24hrs_medium_fucose (logfc)	Campy_4hrs_medium_glutamate / Campy_9hrs_medium_glutamate (logfc)	Campy_4hrs_medium_glutamate / Campy_24hrs_medium_glutamate (logfc)	Campy_24hrs_medium_control / Campy_24hrs_medium_fucose (logfc)	Campy_24hrs_medium_control / Campy_24hrs_medium_glutamate (logfc)	Campy_9hrs_medium_control / Campy_9hrs_medium_fucose (logfc)	Campy_9hrs_medium_control / Campy_9hrs_medium_glutamate (logfc)	Campy_4hrs_medium_control / Campy_4hrs_medium_fucose (logfc)	Campy_4hrs_medium_control / Campy_4hrs_medium_glutamate (logfc)	Med-9/4Hrs	Med-24/4hrs	Fuc-9/4Hrs	Fuc-24/4Hrs	Glu-9/4Hrs	Glu-24/4Hrs	24Hrs-Fuc/Med	24Hrs-Glu/Med	9Hrs-Fuc/Med	9Hrs-Glu/Med	4Hrs-Fuc/Med	4Hrs-Glu/Med
2107	296.116	317.73 (5 min 18 s)	positive	C11H21NO6S	Fucosylmethionine I	Fuc-methionine I	2		C5H11NO2S	Methionine	InChI=1S/C5H11NO2S/c1-9-3-2-4(6)5(7)8/h4H,2-3,6H2,1H3,(H,7,8)	MS2 fragmentation in pos ionization mode - manual inspection - loss of C6H10O4 [i.e., deoxyhexose-H2O] and fragments of Methionine and a sugar-like molecule clearly present - metabolite is unique for fucose treated samples	F_0H_Campy_60stepped_1E5_Top5	pos #1394	2107	0	NA	-1.83	-19.34	NA	NA	NA	NA	17.51	0	19.34	NA	0	13	-1.83	-13	13	13	13	13	13	0	13	13
1384	296.116	424.43 (7 min 4 s)	positive	C11H21NO6S	Fucosylmethionine II	Fuc-methionine II	2		C5H11NO2S	Methionine	InChI=1S/C5H11NO2S/c1-9-3-2-4(6)5(7)8/h4H,2-3,6H2,1H3,(H,7,8)	MS2 fragmentation in pos ionization mode - manual inspection - loss of C6H10O4 [i.e., deoxyhexose-H2O] and fragments of Methionine and a sugar-like molecule clearly present - metabolite is unique for fucose treated samples	F_0H_Campy_60stepped_1E5_Top5	pos #1874	1384	0	NA	-2.08	-21.9	NA	NA	NA	NA	19.81	0	21.9	NA	0	13	-2.08	-13	13	13	13	13	13	0	13	13
1345	262.129	426.62 (7 min 7 s)	positive	C11H19NO6	Fucosylproline	Fuc-proline	2		C5H9NO2	Proline	InChI=1S/C5H9NO2/c7-5(8)4-2-1-3-6-4/h4,6H,1-3H2,(H,7,8)	MS2 fragmentation in pos ionization mode - manual inspection - loss of C6H10O4 [i.e., deoxyhexose-H2O] and fragments of Proline and a sugar-like molecule clearly present - metabolite is unique for fucose treated samples	F_0H_Campy_60stepped_1E5_Top5	pos #1910	1345	4.56	-0.68	-8.05	-12.56	-8.79	-4.33	0.56	0.43	-0.18	-9.28	12.43	4.07	4.56	-0.68	-8.05	-12.56	-8.79	-4.33	0.56	0.43	-0.18	-9.28	12.43	4.07
259	293.134	526.88 (8 min 47 s)	positive	C11H20N2O7	Fucosylglutamine	Fuc-glutamine	2		C5H10N2O3	Glutamine	InChI=1S/C5H10N2O3/c6-3(5(9)10)1-2-4(7)8/h3H,1-2,6H2,(H2,7,8)(H,9,10)	MS2 fragmentation in pos ionization mode - manual inspection - loss of C6H10O4 [i.e., deoxyhexose-H2O] and fragments of Glutamine and a sugar-like molecule clearly present - metabolite is unique for fucose treated samples	F_0H_Campy_60stepped_1E5_Top5	pos #2363	259	0	NA	-1.67	-26.04	NA	NA	NA	NA	24.37	0	26.04	NA	0	13	-1.67	-13	13	13	13	13	13	0	13	13
1469	293.17	637.35 (10 min 37 s)	positive	C12H24N2O6	Fucosyllysine	Fuc-lysine	2		C6H14N2O2	Lysine	InChI=1S/C6H14N2O2/c7-4-2-1-3-5(8)6(9)10/h5H,1-4,7-8H2,(H,9,10)	MS2 fragmentation in pos ionization mode - manual inspection - loss of C6H10O4 [i.e., deoxyhexose-H2O] and fragments of Lysine and a sugar-like molecule clearly present - metabolite is unique for fucose treated samples	F_0H_Campy_60stepped_1E5_Top5	pos #2907	1469	0	0	-0.53	-1.27	NA	NA	20.02	NA	20.76	0	21.29	0	0	0	-0.53	-1.27	13	13	13	13	13	0	13	0
2241	312.144	303.27 (5 min 3 s)	positive	C15H21NO6	Fucosylphenylalanine	Fuc-phenylalanine	2		C9H11NO2	Phenylalanine	InChI=1S/C9H11NO2/c10-8(9(11)12)6-7-4-2-1-3-5-7/h1-5,8H,6,10H2,(H,11,12)	MS2 fragmentation in pos ionization mode - manual inspection - loss of C6H10O4 [i.e., deoxyhexose-H2O] and fragments of Phenylalanine and a sugar-like molecule clearly present - metabolite is unique for fucose treated samples	F_0H_Campy_60stepped_1E5_Top5	pos #1286	2241	0	0	-0.58	-1.25	NA	NA	17.7	NA	18.37	0	18.95	0	0	0	-0.58	-1.25	13	13	13	13	13	0	13	0
1940	328.139	455.99 (7 min 36 s)	positive	C15H21NO7	Fucosyltyrosine	Fuc-tyrosine	2		C9H11NO3	Tyrosine	InChI=1S/C9H11NO3/c10-8(9(12)13)5-6-1-3-7(11)4-2-6/h1-4,8,11H,5,10H2,(H,12,13)	MS2 fragmentation in pos ionization mode - manual inspection - loss of C6H10O4 [i.e., deoxyhexose-H2O] and fragments of Tyrosine and a sugar-like molecule clearly present - metabolite is unique for fucose treated samples	F_4H_Campy_60stepped_1E5_Top5	pos #2150	1940	-0.49	-0.76	-0.01	-0.55	2.02	1.66	0.9	-0.9	1.18	-0.81	0.69	-3.33	-0.49	-0.76	-0.01	-0.55	2.02	1.66	0.9	-0.9	1.18	-0.81	0.69	-3.33
1157	208.118	499.65 (8 min 20 s)	positive	C8H17NO5	Iminosugar-like metabolite [e.g., miglitol]	Iminosugar 208POS	3					MS2 fragmentation in pos ionization mode - manual inspection - three H2O losses are indicative for sugar-like structure and C2H8NO (62.0603) fragment is coherent with the structure of the iminosugar miglitol	F_24H_Campy_60stepped_1E5_Top5	pos #2235	1157	0	0	3.37	5.01	NA	NA	22.56	NA	20.91	0	17.55	0	0	0	3.37	5.01	13	13	13	13	13	0	13	0
1735	278.16	304.73 (5 min 5 s)	positive	C12H23NO6	Fucosylleucine	Fuc-leucine	2		C6H13NO2	Leucine	InChI=1S/C6H13NO2/c1-4(2)3-5(7)6(8)9/h4-5H,3,7H2,1-2H3,(H,8,9)	MS2 fragmentation in pos ionization mode - manual inspection - loss of C6H10O4 [i.e., deoxyhexose-H2O] and fragments of Leucine and a sugar-like molecule clearly present - metabolite is unique for fucose treated samples	F_0H_Campy_60stepped_1E5_Top5	pos #1287	1735	0	0	0.01	-0.98	NA	NA	19.35	NA	20.34	0	20.33	0	0	0	0.01	-0.98	13	13	13	13	13	0	13	0
2391	264.144	343.1 (5 min 43 s)	positive	C11H21NO6	Fucosylvaline I	Fuc-valine I	2		C5H11NO2	Valine	InChI=1S/C5H11NO2/c1-3(2)4(6)5(7)8/h3-4H,6H2,1-2H3,(H,7,8)	MS2 fragmentation in pos ionization mode - manual inspection - loss of C6H10O4 [i.e., deoxyhexose-H2O] and fragments of Valine and a sugar-like molecule clearly present - metabolite is unique for fucose treated samples	F_0H_Campy_60stepped_1E5_Top5	pos #1550	2391	0.27	-3.52	-0.1	-1.03	1.34	-4.03	8.87	-0.32	6.02	1.26	6.39	0.19	0.27	-3.52	-0.1	-1.03	1.34	-4.03	8.87	-0.32	6.02	1.26	6.39	0.19
1418	264.144	429.91 (7 min 10 s)	positive	C11H21NO6	Fucosylvaline II	Fuc-valine II	2		C5H11NO2	Valine	InChI=1S/C5H11NO2/c1-3(2)4(6)5(7)8/h3-4H,6H2,1-2H3,(H,7,8)	MS2 fragmentation in pos ionization mode - manual inspection - loss of C6H10O4 [i.e., deoxyhexose-H2O] and fragments of Valine and a sugar-like molecule clearly present - metabolite is unique for fucose treated samples	F_0H_Campy_60stepped_1E5_Top5	pos #1897	1418	0	0	-0.34	-1.04	NA	4.35	20.56	4.35	21.25	0	21.6	0	0	0	-0.34	-1.04	13	4.35	13	4.35	13	0	13	0
603	279.118	543.5 (9 min 4 s)	positive	C10H18N2O7	Fucosylasparagine	Fuc-asparagine	2		C4H8N2O3	Asparagine	InChI=1S/C4H8N2O3/c5-2(4(8)9)1-3(6)7/h2H,1,5H2,(H2,6,7)(H,8,9)	MS2 fragmentation in pos ionization mode - manual inspection - loss of C6H10O4 [i.e., deoxyhexose-H2O] and fragments of Asparagine and a sugar-like molecule clearly present - metabolite is unique for fucose treated samples	F_0H_Campy_60stepped_1E5_Top5	pos #2449	603	0	NA	-0.22	-21.45	-4.79	-4.79	NA	NA	21.23	0	21.45	4.79	0	13	-0.22	-13	-4.79	-4.79	13	13	13	0	13	4.79
2719	321.177	685.79 (11 min 26 s)	positive	C12H24N4O6	Fucosylarginine	Fuc-arginine	2		C6H14N4O3	Arginine	InChI=1S/C6H14N4O2/c7-4(5(11)12)2-1-3-10-6(8)9/h4H,1-3,7H2,(H,11,12)(H4,8,9,10)	MS2 fragmentation in pos ionization mode - manual inspection - loss of C6H10O4 [i.e., deoxyhexose-H2O] and fragments of Arginine and a sugar-like molecule clearly present - metabolite is unique for fucose treated samples	F_0H_Campy_60stepped_1E5_Top5	pos #2999	2719	0	0	0.18	-0.16	NA	NA	17.06	NA	17.41	0	17.23	0	0	0	0.18	-0.16	13	13	13	13	13	0	13	0	4Hrs-Glu/Med
1952	277.187	1048.65 (17 min 29 s)	positive	C11H24N4O4	Arginine-related metabolite	Arginine mtb 277POS	3		C6H14N4O3	Arginine	InChI=1S/C6H14N4O2/c7-4(5(11)12)2-1-3-10-6(8)9/h4H,1-3,7H2,(H,11,12)(H4,8,9,10)	MS2 fragmentation in pos ionization mode - manual inspection - arginine fragments visible	F_24H_Campy_60stepped_1E5_Top5	pos #4298	1952	0	0	2.29	5.71	NA	NA	19.69	NA	16.26	0	13.97	0	0	0	2.29	5.71	13	13	13	13	13	0	13	0

## Sheet: Histidine_Thiazole_Mol_Networks
Identified and annotated metabolites in extracellular metabolomes of Campylobacter jejuni strain 11168O
Metabolites annotated from Histidine Molecular Network (those not already annotated)																Peak id	Campy_4hrs_medium_control / Campy_9hrs_medium_control (logfc)	Campy_4hrs_medium_control / Campy_24hrs_medium_control (logfc)	Campy_4hrs_medium_fucose / Campy_9hrs_medium_fucose (logfc)	Campy_4hrs_medium_fucose / Campy_24hrs_medium_fucose (logfc)	Campy_4hrs_medium_glutamate / Campy_9hrs_medium_glutamate (logfc)	Campy_4hrs_medium_glutamate / Campy_24hrs_medium_glutamate (logfc)	Campy_24hrs_medium_control / Campy_24hrs_medium_fucose (logfc)	Campy_24hrs_medium_control / Campy_24hrs_medium_glutamate (logfc)	Campy_9hrs_medium_control / Campy_9hrs_medium_fucose (logfc)	Campy_9hrs_medium_control / Campy_9hrs_medium_glutamate (logfc)	Campy_4hrs_medium_control / Campy_4hrs_medium_fucose (logfc)	Campy_4hrs_medium_control / Campy_4hrs_medium_glutamate (logfc)	Med-9/4Hrs	Med-24/4hrs	Fuc-9/4Hrs	Fuc-24/4Hrs	Glu-9/4Hrs	Glu-24/4Hrs	24Hrs-Fuc/Med	24Hrs-Glu/Med	9Hrs-Fuc/Med	9Hrs-Glu/Med	4Hrs-Fuc/Med	4Hrs-Glu/Med
Peak id	Mass	RT (s)	Polarity	Most likely EF	Annotation	Short Annotation	MSI MI Level	Metabolite InChi	Substructure EF	Substructure annotation	Substructure InChi	Evidence	File	Scans	Peak id	Campy_4hrs_medium_control / Campy_9hrs_medium_control (logfc)	Campy_4hrs_medium_control / Campy_24hrs_medium_control (logfc)	Campy_4hrs_medium_fucose / Campy_9hrs_medium_fucose (logfc)	Campy_4hrs_medium_fucose / Campy_24hrs_medium_fucose (logfc)	Campy_4hrs_medium_glutamate / Campy_9hrs_medium_glutamate (logfc)	Campy_4hrs_medium_glutamate / Campy_24hrs_medium_glutamate (logfc)	Campy_24hrs_medium_control / Campy_24hrs_medium_fucose (logfc)	Campy_24hrs_medium_control / Campy_24hrs_medium_glutamate (logfc)	Campy_9hrs_medium_control / Campy_9hrs_medium_fucose (logfc)	Campy_9hrs_medium_control / Campy_9hrs_medium_glutamate (logfc)	Campy_4hrs_medium_control / Campy_4hrs_medium_fucose (logfc)	Campy_4hrs_medium_control / Campy_4hrs_medium_glutamate (logfc)	Med-9/4Hrs	Med-24/4hrs	Fuc-9/4Hrs	Fuc-24/4Hrs	Glu-9/4Hrs	Glu-24/4Hrs	24Hrs-Fuc/Med	24Hrs-Glu/Med	9Hrs-Fuc/Med	9Hrs-Glu/Med	4Hrs-Fuc/Med	4Hrs-Glu/Med
260	302.134	525.25 (8 min 45 s)	positive	C11H19N3O6	Fucosylhistidine	Fuc-histidine	2		C6H9N3O2	Histidine	InChI=1S/C6H9N3O2/c7-5(6(10)11)1-4-2-8-3-9-4/h2-3,5H,1,7H2,(H,8,9)(H,10,11)	MS2 fragmentation in pos ionization mode - manual inspection - loss of C6H10O4 [i.e., deoxyhexose-H2O] and fragments of Histidine and a sugar-like molecule clearly present - metabolite is unique for fucose treated samples	F_24H_Campy_60stepped_1E5_Top5	pos #2400	260	0	0	-0.06	-0.76	NA	NA	21.75	NA	22.45	0	22.51	0	0	0	-0.06	-0.76	13	13	13	13	13	0	13	0
1111	212.103	437.69 (7 min 18 s)	positive	C9H13N3O3	Propionylhistidine	Propionylhistidine	3	InChI=1S/C9H13N3O3/c1-2-8(13)12-7(9(14)15)3-6-4-10-5-11-6/h4-5,7H,2-3H2,1H3,(H,10,11)(H,12,13)(H,14,15)	C6H9N3O2	Histidine	InChI=1S/C6H9N3O2/c7-5(6(10)11)1-4-2-8-3-9-4/h2-3,5H,1,7H2,(H,8,9)(H,10,11)	MS2 fragmentation in pos ionization mode - manual inspection - loss of C3H4O [i.e., propionic acid-H2O] and fragments of Histidine are clearly present	F_24H_Campy_60stepped_1E5_Top5	pos #2029	1111	0	20.59	NA	22.63	NA	20.86	2.03	0.26	NA	NA	0	0	0	13	13	13	13	13	2.03	0.26	13	13	0	0
143	120.066	612.63 (10 min 13 s)	positive	C4H9NO3	Homoserine	Homoserine	1	InChI=1S/C4H9NO3/c5-3(1-2-6)4(7)8/h3,6H,1-2,5H2,(H,7,8)				Co-elution with standard and MS2 fragmentation in pos and neg ionization mode	F_24H_Campy_60stepped_1E5_Top5	pos #2855 neg #2793	143	0.01	-0.12	-0.23	-0.71	-0.06	-0.86	-0.57	-0.66	-0.23	0	0.02	0.08	0.01	-0.12	-0.23	-0.71	-0.06	-0.86	-0.57	-0.66	-0.23	0	0.02	0.08
157	156.077	618.55 (10 min 19 s)	positive	C6H9N3O2	Histidine	Histidine	1	InChI=1S/C6H9N3O2/c7-5(6(10)11)1-4-2-8-3-9-4/h2-3,5H,1,7H2,(H,8,9)(H,10,11)				Co-elution with standard and MS2 fragmentation in pos and neg ionization mode	F_24H_Campy_60stepped_1E5_Top5	pos #2843 neg #2813	157	0.05	-0.07	-0.13	-0.21	0.08	-0.17	-0.07	0.05	-0.11	0.17	0.07	0.15	0.05	-0.07	-0.13	-0.21	0.08	-0.17	-0.07	0.05	-0.11	0.17	0.07	0.15
762	134.027	425.83 (7 min 6 s)	positive	C4H7NO2S	Thiazolidine-4-carboxilate	Thiazolidine-4-COOH	2	InChI=1S/C4H7NO2S/c6-4(7)3-1-8-2-5-3/h3,5H,1-2H2,(H,6,7)				MS2 fragmentation in pos ionization mode - manual inspection - CHOOH loss visible, as well as C3H6NS (88.0215) thiazolidine related fragment	F_0H_Campy_60stepped_1E5_Top5	pos #1884	762	-0.15	-2.58	-0.55	-3.85	0.06	-1.97	-1.26	1.58	-0.38	1.17	0.02	0.97	-0.15	-2.58	-0.55	-3.85	0.06	-1.97	-1.26	1.58	-0.38	1.17	0.02	0.97
2633	129.066	606.82 (10 min 7 s)	positive	C5H8N2O2	1-methyl-2-imidazoline-4-carboxylic acid	Methylimidazole-COOH	2	InChI=1S/C5H8N2O2/c1-7-2-4(5(8)9)6-3-7/h3-4H,2H2,1H3,(H,8,9)				MS2 fragmentation in pos ionization mode - manual inspection - CHOOH loss visible, as well as C4H7N2 (83.0603) methylimidazole related fragment	F_24H_Campy_60stepped_1E5_Top5	pos #2870	2633	0.5	0.61	-0.62	-0.07	-0.71	0.09	0.24	0.01	-0.19	-0.67	0.92	0.54	0.5	0.61	-0.62	-0.07	-0.71	0.09	0.24	0.01	-0.19	-0.67	0.92	0.54
Metabolites annotated from Thiazole Molecular Network (those not already annotated)																	Campy_4hrs_medium_control / Campy_9hrs_medium_control (logfc)	Campy_4hrs_medium_control / Campy_24hrs_medium_control (logfc)	Campy_4hrs_medium_fucose / Campy_9hrs_medium_fucose (logfc)	Campy_4hrs_medium_fucose / Campy_24hrs_medium_fucose (logfc)	Campy_4hrs_medium_glutamate / Campy_9hrs_medium_glutamate (logfc)	Campy_4hrs_medium_glutamate / Campy_24hrs_medium_glutamate (logfc)	Campy_24hrs_medium_control / Campy_24hrs_medium_fucose (logfc)	Campy_24hrs_medium_control / Campy_24hrs_medium_glutamate (logfc)	Campy_9hrs_medium_control / Campy_9hrs_medium_fucose (logfc)	Campy_9hrs_medium_control / Campy_9hrs_medium_glutamate (logfc)	Campy_4hrs_medium_control / Campy_4hrs_medium_fucose (logfc)	Campy_4hrs_medium_control / Campy_4hrs_medium_glutamate (logfc)	Med-9/4Hrs	Med-24/4hrs	Fuc-9/4Hrs	Fuc-24/4Hrs	Glu-9/4Hrs	Glu-24/4Hrs	24Hrs-Fuc/Med	24Hrs-Glu/Med	9Hrs-Fuc/Med	9Hrs-Glu/Med	4Hrs-Fuc/Med	4Hrs-Glu/Med
Peak id	Mass	RT (s)	Polarity	Most likely EF	Annotation	Short Annotation	MSI MI Level	Metabolite InChi	Substructure EF	Substructure annotation	Substructure InChi	Evidence	File	Scans	Peak id	Campy_4hrs_medium_control / Campy_9hrs_medium_control (logfc)	Campy_4hrs_medium_control / Campy_24hrs_medium_control (logfc)	Campy_4hrs_medium_fucose / Campy_9hrs_medium_fucose (logfc)	Campy_4hrs_medium_fucose / Campy_24hrs_medium_fucose (logfc)	Campy_4hrs_medium_glutamate / Campy_9hrs_medium_glutamate (logfc)	Campy_4hrs_medium_glutamate / Campy_24hrs_medium_glutamate (logfc)	Campy_24hrs_medium_control / Campy_24hrs_medium_fucose (logfc)	Campy_24hrs_medium_control / Campy_24hrs_medium_glutamate (logfc)	Campy_9hrs_medium_control / Campy_9hrs_medium_fucose (logfc)	Campy_9hrs_medium_control / Campy_9hrs_medium_glutamate (logfc)	Campy_4hrs_medium_control / Campy_4hrs_medium_fucose (logfc)	Campy_4hrs_medium_control / Campy_4hrs_medium_glutamate (logfc)	Med-9/4Hrs	Med-24/4hrs	Fuc-9/4Hrs	Fuc-24/4Hrs	Glu-9/4Hrs	Glu-24/4Hrs	24Hrs-Fuc/Med	24Hrs-Glu/Med	9Hrs-Fuc/Med	9Hrs-Glu/Med	4Hrs-Fuc/Med	4Hrs-Glu/Med
NA	188.128	293.4 (4 min 53 s)	positive	C9H17NO3	8-Amino-7-oxononanoic acid	8-NH2-7-oxo-nonanate	3	InChI=1S/C9H17NO3/c1-7(10)8(11)5-3-2-4-6-9(12)13/h7H,2-6,10H2,1H3,(H,12,13)				MS2 fragmentation in pos ionization mode - manual inspection of fragmentation pattern shows CHOOH loss and fragments related to long alkyl branch, as well as a moiety that could be representing the 7-oxo-8-amino unit.	F_24H_Campy_60stepped_1E5_Top5	pos #1285
1805	206.085	326.51 (5 min 27 s)	positive	C8H15NO3S	N-Propionylmethionine	Propionylmethionine	3	InChI=1S/C8H15NO3S/c1-3-7(10)9-6(8(11)12)4-5-13-2/h6H,3-5H2,1-2H3,(H,9,10)(H,11,12)				MS2 fragmentation in pos ionization mode - manual inspection of fragmentation pattern shows CHOOH loss and fragments related to Methionine, as well as a loss of C3H6O, related to an acylation [of propionate].	F_24H_Campy_60stepped_1E5_Top5	pos #1309	1805	0	0	17.67	20.33	NA	NA	20.33	NA	17.67	0	0	0	0	0	13	13	13	13	13	13	13	0	0	0
